# Supplementary material for: Conservation of Zebrafish MicroRNA-145 and Its Role during Neural Crest Cell Development
Source: Genes (Basel). 2021 Jun 30;12(7):1023. doi: 10.3390/genes12071023 (PMC8306979; doi:10.3390/genes12071023)
Supplement: Supplementary file 1 [file genes-12-01023-s001.zip]

Archive with 2 entries (2 files):
- genes-1242264-Supplementary Tables.xlsx
- genes-1242264-supplementary-figures.pdf
