# Supplementary material for: Conservation of Zebrafish MicroRNA-145 and Its Role during Neural Crest Cell Development
Source: Genes (Basel). 2021 Jun 30;12(7):1023. doi: 10.3390/genes12071023 (PMC8306979; doi:10.3390/genes12071023)
Supplement: Supplementary file 1 [file genes-12-01023-s001.zip › genes-1242264-Supplementary Tables.xlsx]

## Sheet: Table 1 -Primer sequences for c
Gene	Primer	Sequence
rpl13	qPCR fw	TCTGGAGGACTGTAAGAGGTATGC
	qPCR rv	AGACGCACAATCTTGAGAGCAG
ef1α	qPCR fw	CTGGAGGCCAGCTCAAACAT
	qPCR rv	ATCAAGAAGAGTAGTACCGCTAGCATTAC
sox9b	qPCR fw	AGCTCAGCAAAACACTCGGC
	qPCR rv	CCGTCTGGGCTGGTATTTGT
	F1 cloning FW	CCGCCGctcgagGAGCACACACACACACACACATACTTG
	F1 cloning RV	CTAGGGctcgagGACGTCACTCCAAATGCAGAA
	F2 cloning FW	CCGCCGctcgagCTTAGCCACGCCCCTGTTAG
	F2 cloning RV	CTAGGGctcgagTGTTGAGGATCTTTCTTTTATTGC
miR-145	RT-SLO	GTCGTATCCAGTGCAGGGTCCGAGGTATTCGCACTGGATACGACGGGATT
	qPCR fw	GCAGGTCCAGTTTCCCAG
	qPCR rv	GTGCAGGGTCCGAGGT
	cloning FW	CCGgaattcCGGTGATCTTTCACAGCCCTTTGT
	cloning RV	CCGctcgagCGGCTTACTGAAGACAGGTTTGATCAGC
	gRNA1	GAAATACTGTTCTTGGGGTTGGG
	gRNA2	AGTTTTCCCAGGAATCCCTTGGG
	PCR genotyping Fw	TGTCTGTGTATATTCTCACAGCAAAAT
	PCR genotyping Rv	AATGCATGGATGCACCAAAT

## Sheet: Table 2 - Sequence identity mat
#	miR-143 Identity conservation
#
#	Percent Identity Matrix - Created by Clustal2.1
#
#
			pma-mir-143	ola-mir-143	mdo-mir-143	aca-mir-143	oan-mir-143	xtr-mir-143	oha-mir-143	ssc-mir-143	tch-mir-143	chi-mir-143	efu-mir-143	oar-mir-143	aja-mir-143	cgr-mir-143	eca-mir-143	bta-mir-143	mml-mir-143	ppa-mir-143	ptr-mir-143	rno-mir-143	mmu-mir-143	hsa-mir-143	ggo-mir-143	ppy-mir-143	lla-mir-143	cfa-mir-143	ccr-mir-143	dre-mir-143	dre-mir-143-2	ipu-mir-143	ssa-mir-143
		pma-mir-143	100	78.26	84.13	79.71	79.71	79.71	81.82	81.16	84.21	81.16	81.16	81.16	81.16	81.16	82.81	81.16	81.16	81.16	81.16	81.16	84.13	81.16	81.16	81.16	81.16	87.27	75.36	78.26	78.26	83.64	85.45
		ola-mir-143	78.26	100	93.65	81.18	79.55	80.72	91.18	81.25	94.74	78.12	85.33	78.12	82.93	80	92.19	78.12	71.29	73.27	73.27	72	90.48	72.28	72.28	72.28	72.28	96.36	81.71	73.74	73.74	92.73	94.55
		mdo-mir-143	84.13	93.65	100	98.41	98.41	98.41	96.83	95.24	98.25	96.83	95.24	96.83	96.83	95.24	96.83	96.83	95.24	95.24	95.24	95.24	95.24	95.24	95.24	95.24	95.24	98.18	93.65	93.65	93.65	94.55	96.36
		aca-mir-143	79.71	81.18	98.41	100	98.82	96.39	98.53	92.5	98.25	91.76	94.67	91.76	93.67	93.75	95.31	91.76	89.41	89.41	89.41	90.59	93.65	89.41	89.41	89.41	89.41	98.18	86.25	78.82	78.82	94.55	96.36
		oan-mir-143	79.71	79.55	98.41	98.82	100	96.39	98.53	92.5	98.25	91.11	94.67	91.11	93.98	93.75	95.31	91.11	88.89	87.78	87.78	91.01	93.65	88.89	88.89	88.89	88.89	98.18	86.25	76.14	76.14	94.55	96.36
		xtr-mir-143	79.71	80.72	98.41	96.39	96.39	100	98.53	92.5	98.25	93.98	93.33	93.98	93.59	93.67	95.31	93.98	91.57	91.57	91.57	92.77	93.65	91.57	91.57	91.57	91.57	98.18	86.25	79.52	79.52	94.55	96.36
		oha-mir-143	81.82	91.18	96.83	98.53	98.53	98.53	100	92.65	96.49	94.12	95.59	94.12	94.12	95.59	96.83	94.12	94.12	94.12	94.12	95.59	95.24	94.12	94.12	94.12	94.12	98.18	89.71	86.76	86.76	94.55	96.36
		ssc-mir-143	81.16	81.25	95.24	92.5	92.5	92.5	92.65	100	98.25	96.25	96	96.25	97.37	94.87	95.31	96.25	93.75	93.75	93.75	95	95.24	93.75	93.75	93.75	93.75	98.18	86.25	85	85	98.18	96.36
		tch-mir-143	84.21	94.74	98.25	98.25	98.25	98.25	96.49	98.25	100	100	98.25	100	100	98.25	98.25	100	98.25	98.25	98.25	98.25	98.25	98.25	98.25	98.25	98.25	100	96.49	94.74	94.74	96.36	98.18
		chi-mir-143	81.16	78.12	96.83	91.76	91.11	93.98	94.12	96.25	100	100	98.67	100	97.7	98.75	96.88	99.01	95.05	95.05	95.05	96	98.41	96.04	96.04	96.04	96.04	100	84.15	80	80	96.36	98.18
		efu-mir-143	81.16	85.33	95.24	94.67	94.67	93.33	95.59	96	98.25	98.67	100	98.67	98.67	100	98.44	98.67	98.67	98.67	98.67	100	100	98.67	98.67	98.67	98.67	100	84	84	84	96.36	98.18
		oar-mir-143	81.16	78.12	96.83	91.76	91.11	93.98	94.12	96.25	100	100	98.67	100	97.7	98.75	96.88	99.01	95.05	95.05	95.05	96	98.41	96.04	96.04	96.04	96.04	100	84.15	80	80	96.36	98.18
		aja-mir-143	81.16	82.93	96.83	93.67	93.98	93.59	94.12	97.37	100	97.7	98.67	97.7	100	98.65	96.88	98.85	96.55	95.4	95.4	97.7	98.41	96.55	96.55	96.55	96.55	100	84.42	80.49	80.49	96.36	98.18
		cgr-mir-143	81.16	80	95.24	93.75	93.75	93.67	95.59	94.87	98.25	98.75	100	98.75	98.65	100	98.44	98.75	97.5	98.75	98.75	100	100	98.75	98.75	98.75	98.75	100	83.33	83.75	83.75	96.36	98.18
		eca-mir-143	82.81	92.19	96.83	95.31	95.31	95.31	96.83	95.31	98.25	96.88	98.44	96.88	96.88	98.44	100	96.88	98.44	98.44	98.44	98.44	98.41	98.44	98.44	98.44	98.44	100	93.75	93.75	93.75	96.36	98.18
		bta-mir-143	81.16	78.12	96.83	91.76	91.11	93.98	94.12	96.25	100	99.01	98.67	99.01	98.85	98.75	96.88	100	96.04	96.04	96.04	97	98.41	97.03	97.03	97.03	97.03	100	84.15	80	80	96.36	98.18
		mml-mir-143	81.16	71.29	95.24	89.41	88.89	91.57	94.12	93.75	98.25	95.05	98.67	95.05	96.55	97.5	98.44	96.04	100	98.11	98.11	96.19	100	99.06	99.06	99.06	99.06	100	84.15	77.32	77.32	96.36	98.18
		ppa-mir-143	81.16	73.27	95.24	89.41	87.78	91.57	94.12	93.75	98.25	95.05	98.67	95.05	95.4	98.75	98.44	96.04	98.11	100	100	96.19	100	99.06	99.06	99.06	99.06	100	84.15	79.38	79.38	96.36	98.18
		ptr-mir-143	81.16	73.27	95.24	89.41	87.78	91.57	94.12	93.75	98.25	95.05	98.67	95.05	95.4	98.75	98.44	96.04	98.11	100	100	96.19	100	99.06	99.06	99.06	99.06	100	84.15	79.38	79.38	96.36	98.18
		rno-mir-143	81.16	72	95.24	90.59	91.01	92.77	95.59	95	98.25	96	100	96	97.7	100	98.44	97	96.19	96.19	96.19	100	100	97.14	97.14	97.14	97.14	100	82.93	78.12	78.12	96.36	98.18
		mmu-mir-143	84.13	90.48	95.24	93.65	93.65	93.65	95.24	95.24	98.25	98.41	100	98.41	98.41	100	98.41	98.41	100	100	100	100	100	100	100	100	100	100	92.06	92.06	92.06	96.36	98.18
		hsa-mir-143	81.16	72.28	95.24	89.41	88.89	91.57	94.12	93.75	98.25	96.04	98.67	96.04	96.55	98.75	98.44	97.03	99.06	99.06	99.06	97.14	100	100	100	100	100	100	84.15	78.35	78.35	96.36	98.18
		ggo-mir-143	81.16	72.28	95.24	89.41	88.89	91.57	94.12	93.75	98.25	96.04	98.67	96.04	96.55	98.75	98.44	97.03	99.06	99.06	99.06	97.14	100	100	100	100	100	100	84.15	78.35	78.35	96.36	98.18
		ppy-mir-143	81.16	72.28	95.24	89.41	88.89	91.57	94.12	93.75	98.25	96.04	98.67	96.04	96.55	98.75	98.44	97.03	99.06	99.06	99.06	97.14	100	100	100	100	100	100	84.15	78.35	78.35	96.36	98.18
		lla-mir-143	81.16	72.28	95.24	89.41	88.89	91.57	94.12	93.75	98.25	96.04	98.67	96.04	96.55	98.75	98.44	97.03	99.06	99.06	99.06	97.14	100	100	100	100	100	100	84.15	78.35	78.35	96.36	98.18
		cfa-mir-143	87.27	96.36	98.18	98.18	98.18	98.18	98.18	98.18	100	100	100	100	100	100	100	100	100	100	100	100	100	100	100	100	100	100	96.36	96.36	96.36	96.36	98.18
		ccr-mir-143	75.36	81.71	93.65	86.25	86.25	86.25	89.71	86.25	96.49	84.15	84	84.15	84.42	83.33	93.75	84.15	84.15	84.15	84.15	82.93	92.06	84.15	84.15	84.15	84.15	96.36	100	90.24	90.24	100	98.18
		dre-mir-143	78.26	73.74	93.65	78.82	76.14	79.52	86.76	85	94.74	80	84	80	80.49	83.75	93.75	80	77.32	79.38	79.38	78.12	92.06	78.35	78.35	78.35	78.35	96.36	90.24	100	100	100	98.18
		dre-mir-143-2	78.26	73.74	93.65	78.82	76.14	79.52	86.76	85	94.74	80	84	80	80.49	83.75	93.75	80	77.32	79.38	79.38	78.12	92.06	78.35	78.35	78.35	78.35	96.36	90.24	100	100	100	98.18
		ipu-mir-143	83.64	92.73	94.55	94.55	94.55	94.55	94.55	98.18	96.36	96.36	96.36	96.36	96.36	96.36	96.36	96.36	96.36	96.36	96.36	96.36	96.36	96.36	96.36	96.36	96.36	96.36	100	100	100	100	98.18
		ssa-mir-143	85.45	94.55	96.36	96.36	96.36	96.36	96.36	96.36	98.18	98.18	98.18	98.18	98.18	98.18	98.18	98.18	98.18	98.18	98.18	98.18	98.18	98.18	98.18	98.18	98.18	98.18	98.18	98.18	98.18	98.18	100
	MIN	71.29
	MAX	100
	AVG	92.9752

## Sheet: Table 3 - Sequence identity mat
#	miR-145 Identity conservation
#
#	Percent Identity Matrix - Created by Clustal2.1
#
#
			pma-mir-145	ola-mir-145	ssa-mir-145-1	dre-mir-145	ipu-mir-145	ssa-mir-145-2	oan-mir-145	xtr-mir-145	mdo-mir-145	mmu-mir-145a	rno-mir-145	mml-mir-145	mne-mir-145	ssc-mir-145	hsa-mir-145	ptr-mir-145	ggo-mir-145	ppy-mir-145	bta-mir-145	cfa-mir-145	eca-mir-145	aja-mir-145	efu-mir-145	chi-mir-145	aca-mir-145	oha-mir-145
		pma-mir-145	100	73.68	75	63.75	74.58	74.58	61.54	61.73	68.12	68.12	64.2	62.96	62.96	64.2	64.2	64.2	64.2	64.2	64.2	65.82	68.12	64.2	65.82	64.2	65.43	66.2
		ola-mir-145	73.68	100	91.67	91.53	91.53	91.53	82.46	84.48	86.21	87.93	87.93	84.48	84.48	84.48	86.21	86.21	86.21	86.21	86.21	86.21	86.21	86.21	86.21	86.21	86.21	87.93
		ssa-mir-145-1	75	91.67	100	96.77	96.77	96.77	83.33	86.89	86.89	88.52	88.52	85.25	85.25	85.25	86.89	86.89	86.89	86.89	86.89	86.89	86.89	86.89	86.89	86.89	88.52	88.52
		dre-mir-145	63.75	91.53	96.77	100	100	96.77	70.1	81.18	85.51	85.51	80.46	77.01	77.01	77.65	78.16	78.16	78.16	78.16	78.16	79.27	84.06	78.16	80	78.16	81.05	88.73
		ipu-mir-145	74.58	91.53	96.77	100	100	96.77	84.75	88.33	88.33	90	90	86.67	86.67	86.67	88.33	88.33	88.33	88.33	88.33	88.33	88.33	88.33	88.33	88.33	91.67	90
		ssa-mir-145-2	74.58	91.53	96.77	96.77	96.77	100	84.75	88.33	86.67	88.33	88.33	85	85	86.67	86.67	86.67	86.67	86.67	86.67	86.67	86.67	86.67	86.67	86.67	90	88.33
		oan-mir-145	61.54	82.46	83.33	70.1	84.75	84.75	100	83.13	89.55	88.06	89.41	88.24	88.24	91.57	89.41	89.41	89.41	89.41	89.41	90	89.55	89.41	91.03	89.41	82.8	85.51
		xtr-mir-145	61.73	84.48	86.89	81.18	88.33	88.33	83.13	100	90	91.43	87.21	83.72	83.72	87.06	84.88	84.88	84.88	84.88	84.88	84.15	90	84.88	85.19	84.88	81.4	84.72
		mdo-mir-145	68.12	86.21	86.89	85.51	88.33	86.67	89.55	90	100	97.14	97.14	97.14	97.14	97.14	98.57	98.57	98.57	98.57	98.57	98.57	98.57	98.57	98.57	98.57	94.29	92.75
		mmu-mir-145a	68.12	87.93	88.52	85.51	90	88.33	88.06	91.43	97.14	100	100	97.14	97.14	97.14	98.57	98.57	98.57	98.57	98.57	98.57	98.57	98.57	98.57	98.57	91.43	89.86
		rno-mir-145	64.2	87.93	88.52	80.46	90	88.33	89.41	87.21	97.14	100	100	96.59	96.59	97.67	97.73	97.73	97.73	97.73	97.73	97.59	98.57	97.73	98.77	97.73	89.77	90.28
		mml-mir-145	62.96	84.48	85.25	77.01	86.67	85	88.24	83.72	97.14	97.14	96.59	100	100	97.67	98.86	98.86	98.86	98.86	98.86	98.8	98.57	98.86	98.77	98.86	88.64	90.28
		mne-mir-145	62.96	84.48	85.25	77.01	86.67	85	88.24	83.72	97.14	97.14	96.59	100	100	97.67	98.86	98.86	98.86	98.86	98.86	98.8	98.57	98.86	98.77	98.86	88.64	90.28
		ssc-mir-145	64.2	84.48	85.25	77.65	86.67	86.67	91.57	87.06	97.14	97.14	97.67	97.67	97.67	100	98.84	98.84	98.84	98.84	98.84	98.77	98.57	98.84	98.77	98.84	89.53	90.28
		hsa-mir-145	64.2	86.21	86.89	78.16	88.33	86.67	89.41	84.88	98.57	98.57	97.73	98.86	98.86	98.84	100	100	100	100	100	100	100	100	100	100	89.77	91.67
		ptr-mir-145	64.2	86.21	86.89	78.16	88.33	86.67	89.41	84.88	98.57	98.57	97.73	98.86	98.86	98.84	100	100	100	100	100	100	100	100	100	100	89.77	91.67
		ggo-mir-145	64.2	86.21	86.89	78.16	88.33	86.67	89.41	84.88	98.57	98.57	97.73	98.86	98.86	98.84	100	100	100	100	100	100	100	100	100	100	89.77	91.67
		ppy-mir-145	64.2	86.21	86.89	78.16	88.33	86.67	89.41	84.88	98.57	98.57	97.73	98.86	98.86	98.84	100	100	100	100	100	100	100	100	100	100	89.77	91.67
		bta-mir-145	64.2	86.21	86.89	78.16	88.33	86.67	89.41	84.88	98.57	98.57	97.73	98.86	98.86	98.84	100	100	100	100	100	100	100	100	100	100	89.77	91.67
		cfa-mir-145	65.82	86.21	86.89	79.27	88.33	86.67	90	84.15	98.57	98.57	97.59	98.8	98.8	98.77	100	100	100	100	100	100	100	100	100	100	92.77	91.67
		eca-mir-145	68.12	86.21	86.89	84.06	88.33	86.67	89.55	90	98.57	98.57	98.57	98.57	98.57	98.57	100	100	100	100	100	100	100	100	100	100	92.86	91.3
		aja-mir-145	64.2	86.21	86.89	78.16	88.33	86.67	89.41	84.88	98.57	98.57	97.73	98.86	98.86	98.84	100	100	100	100	100	100	100	100	100	100	89.77	91.67
		efu-mir-145	65.82	86.21	86.89	80	88.33	86.67	91.03	85.19	98.57	98.57	98.77	98.77	98.77	98.77	100	100	100	100	100	100	100	100	100	100	93.83	91.67
		chi-mir-145	64.2	86.21	86.89	78.16	88.33	86.67	89.41	84.88	98.57	98.57	97.73	98.86	98.86	98.84	100	100	100	100	100	100	100	100	100	100	89.77	91.67
		aca-mir-145	65.43	86.21	88.52	81.05	91.67	90	82.8	81.4	94.29	91.43	89.77	88.64	88.64	89.53	89.77	89.77	89.77	89.77	89.77	92.77	92.86	89.77	93.83	89.77	100	97.22
		oha-mir-145	66.2	87.93	88.52	88.73	90	88.33	85.51	84.72	92.75	89.86	90.28	90.28	90.28	90.28	91.67	91.67	91.67	91.67	91.67	91.67	91.3	91.67	91.67	91.67	97.22	100
	MIN	61.54
	MAX	100
	AVG	90.4474

## Sheet: Table 4 - Danio rerio genes lis
Ensembl ID	Gene name	Context+Score	GRCz11
ENSDARG00000086778	pdgfba	-1
ENSDARG00000076005	piezo2a.2	-0.95
ENSDARG00000099227	galnt13	-0.8
ENSDARG00000008107	src	-0.74
ENSDARG00000028676	nuak1b	-0.73
ENSDARG00000027584	ttpa	-0.73
ENSDARG00000055066	zdhhc20a	-0.71
ENSDARG00000063309	tjp2a	-0.69
ENSDARG00000061473	tbkbp1	-0.68
ENSDARG00000025679	comtb	-0.68
ENSDARG00000061363	GFOD1	-0.67
ENSDARG00000075041	fmnl2b	-0.64
ENSDARG00000062721	dennd4a	-0.64
ENSDARG00000035578	hs3st1l2	-0.62
ENSDARG00000009629	unc119.1	-0.62
ENSDARG00000041706	vgll2a	-0.61
ENSDARG00000058603	jph1a	-0.61
ENSDARG00000011909	itpr2	-0.59
ENSDARG00000052734	hmgcra	-0.59
ENSDARG00000075917	cacna1db	-0.58
ENSDARG00000057053	zgc:91976	-0.58
ENSDARG00000045145	shisa9a	-0.58
ENSDARG00000045639	elavl4	-0.57
ENSDARG00000102584	cpne7	-0.57
ENSDARG00000078250	zgc:194398	-0.57
ENSDARG00000030326	efna1a	-0.57
ENSDARG00000075864	igsf9a	-0.57
ENSDARG00000029497	tfcp2l1	-0.56
ENSDARG00000092269	si:dkeyp-41f9.4	-0.56
ENSDARG00000036428	si:dkey-264d12.4	-0.55
ENSDARG00000007727	rgl2	-0.54
ENSDARG00000089432	si:ch211-212k18.15	-0.54
ENSDARG00000018984	eya2	-0.54
ENSDARG00000075842	pigt	-0.54
ENSDARG00000031345	RTKN	-0.54
ENSDARG00000103515	vcana	-0.53
ENSDARG00000074143	myo10l3	-0.53
ENSDARG00000099651	bin3	-0.53
ENSDARG00000079815	lyrm7	-0.53
ENSDARG00000007891	meox1	-0.53
ENSDARG00000044161	grid1b	-0.52
ENSDARG00000086248	kcnj1a.3	-0.52
ENSDARG00000042210	sema3ab	-0.52
ENSDARG00000035468	slc25a25b	-0.51
ENSDARG00000005104	limk2	-0.51
ENSDARG00000037334	wdr92	-0.51
ENSDARG00000060748	tsfm	-0.5
ENSDARG00000015554	zic2a	-0.5
ENSDARG00000046054	CT027815.1	-0.49
ENSDARG00000020964	thap12b	-0.49
ENSDARG00000090890	cmklr1	-0.49
ENSDARG00000052016	cabp2a	-0.49
ENSDARG00000074275	limch1a	-0.49
ENSDARG00000069742	cul5a	-0.48
ENSDARG00000099441	cbx4	-0.47
ENSDARG00000037176	ggh	-0.47
ENSDARG00000006838	eef1a2	-0.47
ENSDARG00000053845	cbln14	-0.47
ENSDARG00000010181	asap2a	-0.47
ENSDARG00000017794	sdr16c5b	-0.47
ENSDARG00000010710	msi1	-0.47
ENSDARG00000061936	fbxo10	-0.46
ENSDARG00000098523	zgc:152904	-0.46
ENSDARG00000014259	eya1	-0.46
ENSDARG00000059841	exosc1	-0.46
ENSDARG00000035706	dock6	-0.46
ENSDARG00000008723	prkcba	-0.46
ENSDARG00000102356	scp2b	-0.46
ENSDARG00000038788	dnai1.2	-0.46
ENSDARG00000075492	ccdc160	-0.46
ENSDARG00000017173	si:dkey-29p10.4	-0.45
ENSDARG00000078643	vtcn1	-0.45
ENSDARG00000092327	si:dkeyp-2e4.3	-0.45
ENSDARG00000057826	si:ch73-61d6.3	-0.45
ENSDARG00000057688	ical1	-0.45
ENSDARG00000069208	stx7l	-0.45
ENSDARG00000092722	unc5da	-0.45
ENSDARG00000074644	spock1	-0.45
ENSDARG00000056915	si:ch211-237l4.6	-0.45
ENSDARG00000057790	ankrd6a	-0.44
ENSDARG00000059263	hoxd12a	-0.44
ENSDARG00000062575	si:ch211-210g13.5	-0.44
ENSDARG00000018971	b3gnt5a	-0.44
ENSDARG00000056525	bcar1	-0.44
ENSDARG00000037496	gria4a	-0.44
ENSDARG00000054199	mthfd2l	-0.44
ENSDARG00000070431	fip1l1b	-0.44
ENSDARG00000043133	cldnf	-0.44
ENSDARG00000006200	eif4g1a	-0.44
ENSDARG00000075482	zgc:173587	-0.43
ENSDARG00000026540	ppp4r2a	-0.43
ENSDARG00000076584	patz1	-0.43
ENSDARG00000086052	si:ch211-106k21.5	-0.43
ENSDARG00000001162	matr3l1.1	-0.43
ENSDARG00000005754	ptprfb	-0.43
ENSDARG00000057484	srsf2a	-0.43
ENSDARG00000091531	carm1l	-0.43
ENSDARG00000051931	edc3	-0.43
ENSDARG00000100913	arhgef12b	-0.43
ENSDARG00000078688	frs3	-0.43
ENSDARG00000039499	soul2	-0.42
ENSDARG00000035963	ccdc96	-0.42
ENSDARG00000053906	angpt2b	-0.42
ENSDARG00000011797	tent5bb	-0.42
ENSDARG00000062965	dennd10	-0.42
ENSDARG00000000837	snx9a	-0.42
ENSDARG00000032639	cd36	-0.42
ENSDARG00000074231	CU138547.1	-0.42
ENSDARG00000007108	lipia	-0.42
ENSDARG00000038694	zgc:101744	-0.42
ENSDARG00000058102	sardh	-0.42
ENSDARG00000078185	pacs2	-0.42
ENSDARG00000007358	cxcr3.1	-0.42
ENSDARG00000109358	trhde.2	-0.42
ENSDARG00000067927	EVA1A	-0.42
ENSDARG00000093570	si:dkey-25o1.7	-0.42
ENSDARG00000062059	si:ch211-236l14.4	-0.42
ENSDARG00000102934	noa1	-0.41
ENSDARG00000090140	tmem196b	-0.41
ENSDARG00000062707	plat	-0.41
ENSDARG00000079905	mark2a	-0.41
ENSDARG00000005220	pdcd6	-0.41
ENSDARG00000059854	CABZ01041604.1	-0.41
ENSDARG00000016048	gpat3	-0.41
ENSDARG00000089862	si:dkey-16j16.4	-0.41
ENSDARG00000023713	aqp1a.1	-0.41
ENSDARG00000011170	ndrg2	-0.41
ENSDARG00000037935	aldh16a1	-0.41
ENSDARG00000070393	COQ10A	-0.41
ENSDARG00000031888	mapk8a	-0.41
ENSDARG00000036168	nfatc1	-0.41
ENSDARG00000042732	tmem189	-0.41
ENSDARG00000103747	cav1	-0.41
ENSDARG00000053119	smpdl3a	-0.41
ENSDARG00000026680	slc25a14	-0.41
ENSDARG00000053091	si:ch211-204c21.1	-0.41
ENSDARG00000034222	hs1bp3	-0.4
ENSDARG00000063293	neto2b	-0.4
ENSDARG00000101044	si:ch73-138e16.6	-0.4
ENSDARG00000079325	CABZ01046432.1	-0.4
ENSDARG00000039843	znf800b	-0.4
ENSDARG00000102064	kcna2b	-0.4
ENSDARG00000029457	cacna1sa	-0.4
ENSDARG00000015854	chata	-0.4
ENSDARG00000058452	abhd17c	-0.4
ENSDARG00000010941	pomgnt2	-0.4
ENSDARG00000095048	si:dkey-250k15.7	-0.39
ENSDARG00000015460	racgap1	-0.39
ENSDARG00000030896	foxq1a	-0.39
ENSDARG00000036944	ensaa	-0.39
ENSDARG00000079659	wdr53	-0.39
ENSDARG00000093855	igl3v2	-0.39
ENSDARG00000094901	abcc6b.2	-0.39
ENSDARG00000009142	ppp1r13bb	-0.39
ENSDARG00000117517	CR354540.2	-0.39
ENSDARG00000058984	rad23ab	-0.39
ENSDARG00000057025	chrna2b	-0.39
ENSDARG00000053862	crygmx	-0.39
ENSDARG00000035652	sat1a.1	-0.39
ENSDARG00000099221	ppp2r2bb	-0.39
ENSDARG00000078953	epn3a	-0.39
ENSDARG00000000370	triob	-0.39
ENSDARG00000076833	atp1b1b	-0.39
ENSDARG00000090038	BX248410.2	-0.39
ENSDARG00000079585	pkn3	-0.39
ENSDARG00000071251	ppp1r18	-0.38
ENSDARG00000093042	si:dkey-104n9.1	-0.38
ENSDARG00000003867	cdk20	-0.38
ENSDARG00000018616	agtr1a	-0.38
ENSDARG00000043011	chst14	-0.38
ENSDARG00000092518	si:dkey-21e2.11	-0.38
ENSDARG00000002013	grb10a	-0.38
ENSDARG00000100835	RGS13	-0.38
ENSDARG00000016474	galcb	-0.38
ENSDARG00000056050	kctd17	-0.38
ENSDARG00000075673	arhgap21b	-0.38
ENSDARG00000035810	rgcc	-0.38
ENSDARG00000074588	METTL18	-0.38
ENSDARG00000052703	cisd2	-0.38
ENSDARG00000029402	sort1a	-0.38
ENSDARG00000009796	klc1a	-0.38
ENSDARG00000004692	nabp1a	-0.38
ENSDARG00000030532	arhgef12a	-0.38
ENSDARG00000100677	tmem205	-0.38
ENSDARG00000060987	C25H12orf4	-0.37
ENSDARG00000005651	hrasb	-0.37
ENSDARG00000013966	psma6b	-0.37
ENSDARG00000063701	rreb1a	-0.37
ENSDARG00000062686	megf11	-0.37
ENSDARG00000009387	robo4	-0.37
ENSDARG00000099111	zgc:175280	-0.37
ENSDARG00000018787	efna1b	-0.37
ENSDARG00000059029	mmp28	-0.37
ENSDARG00000034504	lmo1	-0.37
ENSDARG00000039255	klhl21	-0.37
ENSDARG00000067714	hspb3	-0.37
ENSDARG00000021352	gria1a	-0.37
ENSDARG00000035872	hsd17b12b	-0.37
ENSDARG00000046091	si:ch211-283g2.1	-0.37
ENSDARG00000033928	ndfip2	-0.37
ENSDARG00000101306	mrpl15	-0.37
ENSDARG00000098802	map7d1a	-0.37
ENSDARG00000078512	acaca	-0.37
ENSDARG00000030367	metrn	-0.37
ENSDARG00000037191	ttr	-0.37
ENSDARG00000103964	si:dkeyp-104b3.21	-0.37
ENSDARG00000103485	card14	-0.37
ENSDARG00000100666	ep300a	-0.37
ENSDARG00000007181	nadk2	-0.37
ENSDARG00000052057	pcolceb	-0.37
ENSDARG00000043226	nfixa	-0.37
ENSDARG00000078676	myrf	-0.37
ENSDARG00000032161	srgap2	-0.36
ENSDARG00000099833	fbxo7	-0.36
ENSDARG00000105074	BX000701.2	-0.36
ENSDARG00000090170	rab11fip4a	-0.36
ENSDARG00000100159	angptl1b	-0.36
ENSDARG00000003303	stc1	-0.36
ENSDARG00000059070	gars1	-0.36
ENSDARG00000099031	scn4ba	-0.36
ENSDARG00000035514	adam28	-0.36
ENSDARG00000053326	gna11b	-0.36
ENSDARG00000055548	npat	-0.36
ENSDARG00000076041	wwc1	-0.36
ENSDARG00000095708	si:dkey-7i4.9	-0.36
ENSDARG00000090086	rab11bb	-0.36
ENSDARG00000058716	cept1a	-0.36
ENSDARG00000060288	plpbp	-0.36
ENSDARG00000005162	tpm3	-0.36
ENSDARG00000052423	ppp1r12c	-0.36
ENSDARG00000094005	si:dkey-98j1.5	-0.36
ENSDARG00000073914	fam163ba	-0.36
ENSDARG00000017799	tgm1	-0.36
ENSDARG00000056145	si:dkey-159a18.1	-0.36
ENSDARG00000092999	tnni4b.1	-0.36
ENSDARG00000076919	igdcc4	-0.36
ENSDARG00000040048	GALNTL6	-0.36
ENSDARG00000011510	rcc2	-0.36
ENSDARG00000051710	CR339041.1	-0.36
ENSDARG00000020730	smpd4	-0.36
ENSDARG00000102473	zgc:171673	-0.36
ENSDARG00000021991	erlin1	-0.36
ENSDARG00000011166	cahz	-0.36
ENSDARG00000068851	rnf183	-0.36
ENSDARG00000091702	csnk2a4	-0.35
ENSDARG00000114661	BX321875.4	-0.35
ENSDARG00000088342	tmem145	-0.35
ENSDARG00000016153	dag1	-0.35
ENSDARG00000042846	disp2	-0.35
ENSDARG00000055917	nipa1	-0.35
ENSDARG00000070832	snrka	-0.35
ENSDARG00000001259	gas2a	-0.35
ENSDARG00000078891	map11	-0.35
ENSDARG00000010596	slc7a6os	-0.35
ENSDARG00000099528	dus3l	-0.35
ENSDARG00000100723	znf1097	-0.35
ENSDARG00000045669	si:dkey-39a18.1	-0.35
ENSDARG00000100732	si:dkeyp-93h6.1	-0.35
ENSDARG00000054934	zgc:101765	-0.35
ENSDARG00000004904	gys2	-0.35
ENSDARG00000070960	si:ch211-288g17.4	-0.35
ENSDARG00000060434	map1b	-0.35
ENSDARG00000102565	vasnb	-0.35
ENSDARG00000099235	hook2	-0.35
ENSDARG00000087697	lpl	-0.35
ENSDARG00000105274	CABZ01074130.1	-0.35
ENSDARG00000005476	nav3	-0.35
ENSDARG00000076997	stxbp4	-0.35
ENSDARG00000104732	mlycd	-0.35
ENSDARG00000014232	prkg3	-0.35
ENSDARG00000008329	asic1a	-0.35
ENSDARG00000103589	gata6	-0.35
ENSDARG00000008840	hmbsa	-0.35
ENSDARG00000001463	tdh2	-0.35
ENSDARG00000091993	dicp1.1	-0.35
ENSDARG00000013005	opcml	-0.34
ENSDARG00000073947	si:dkeyp-67e1.6	-0.34
ENSDARG00000079255	zgc:174935	-0.34
ENSDARG00000078703	unm_hu7910	-0.34
ENSDARG00000004372	fmnl3	-0.34
ENSDARG00000024306	zbed4	-0.34
ENSDARG00000002720	utp15	-0.34
ENSDARG00000038979	si:dkey-24c2.9	-0.34
ENSDARG00000040649	prickle1a	-0.34
ENSDARG00000091879	si:dkey-29d8.3	-0.34
ENSDARG00000000103	myh10	-0.34
ENSDARG00000006368	crlf1b	-0.34
ENSDARG00000105215	kdrl	-0.34
ENSDARG00000070675	fam3a	-0.34
ENSDARG00000044191	gxylt2	-0.34
ENSDARG00000059048	mpzl1l	-0.34
ENSDARG00000018726	slco3a1	-0.34
ENSDARG00000087954	rac1b	-0.34
ENSDARG00000007576	crybb1l1	-0.34
ENSDARG00000069030	skor1a	-0.34
ENSDARG00000074773	si:dkey-110g7.8	-0.34
ENSDARG00000062997	hyal2b	-0.34
ENSDARG00000063330	mgat4a	-0.34
ENSDARG00000008278	rcor2	-0.34
ENSDARG00000016830	rimkla	-0.34
ENSDARG00000057867	lasp1	-0.34
ENSDARG00000054060	pof1b	-0.34
ENSDARG00000005464	dnase1l1	-0.34
ENSDARG00000008034	skib	-0.34
ENSDARG00000030478	zgc:66484	-0.34
ENSDARG00000036235	zbtb3	-0.34
ENSDARG00000040111	pi4kb	-0.34
ENSDARG00000043307	srd5a3	-0.34
ENSDARG00000056664	arfip2b	-0.34
ENSDARG00000011157	arhgef18a	-0.34
ENSDARG00000003973	chordc1a	-0.34
ENSDARG00000044485	sall4	-0.33
ENSDARG00000079978	samd10a	-0.33
ENSDARG00000100548	tefm	-0.33
ENSDARG00000101126	atad5b	-0.33
ENSDARG00000004305	vangl1	-0.33
ENSDARG00000024654	pgm3	-0.33
ENSDARG00000060633	usp16	-0.33
ENSDARG00000117303	BX545917.1	-0.33
ENSDARG00000036415	glb1	-0.33
ENSDARG00000003544	adarb1b	-0.33
ENSDARG00000052158	il23r	-0.33
ENSDARG00000088877	smarcd2	-0.33
ENSDARG00000038156	dusp11	-0.33
ENSDARG00000092077	si:dkey-147f3.4	-0.33
ENSDARG00000098826	plcl2	-0.33
ENSDARG00000053805	trub1	-0.33
ENSDARG00000015425	slc24a4a	-0.33
ENSDARG00000086825	znf521	-0.33
ENSDARG00000063255	btbd11a	-0.33
ENSDARG00000033684	oxgr1a.1	-0.33
ENSDARG00000076533	nfe2l1b	-0.33
ENSDARG00000101778	ca5a	-0.33
ENSDARG00000034174	mrrf	-0.33
ENSDARG00000014975	irge1	-0.33
ENSDARG00000092018	si:ch211-139a5.1	-0.33
ENSDARG00000097478	qkia	-0.33
ENSDARG00000006601	kaznb	-0.33
ENSDARG00000100742	reep5	-0.33
ENSDARG00000058498	slc9a3.1	-0.33
ENSDARG00000054032	rab24	-0.33
ENSDARG00000104470	syngr2b	-0.33
ENSDARG00000100917	slc30a8	-0.33
ENSDARG00000073931	otulina	-0.33
ENSDARG00000101828	si:dkey-16p6.1	-0.33
ENSDARG00000039430	msl2b	-0.33
ENSDARG00000061591	abcb10	-0.33
ENSDARG00000105231	kmt5aa	-0.33
ENSDARG00000105416	adgrg4a	-0.33
ENSDARG00000012366	fbp2	-0.32
ENSDARG00000023082	krt1-19d	-0.32
ENSDARG00000044943	npepps	-0.32
ENSDARG00000053201	zgc:172323	-0.32
ENSDARG00000079571	mfsd4b	-0.32
ENSDARG00000007370	dysf	-0.32
ENSDARG00000034443	mpped2	-0.32
ENSDARG00000069970	lingo2b	-0.32
ENSDARG00000102566	fam102aa	-0.32
ENSDARG00000040046	snai2	-0.32
ENSDARG00000055753	suv39h1b	-0.32
ENSDARG00000086362	pou6f2	-0.32
ENSDARG00000099266	vasna	-0.32
ENSDARG00000003984	LTN1	-0.32
ENSDARG00000031845	mboat2a	-0.32
ENSDARG00000040874	add3a	-0.32
ENSDARG00000061713	tpd52	-0.32
ENSDARG00000052109	zgc:114041	-0.32
ENSDARG00000070800	zgc:109744	-0.32
ENSDARG00000075536	cpne1	-0.32
ENSDARG00000059233	runx2b	-0.32
ENSDARG00000057017	slc6a4b	-0.32
ENSDARG00000071501	hs6st1b	-0.32
ENSDARG00000037870	actb2	-0.32
ENSDARG00000078164	znf576.2	-0.32
ENSDARG00000089536	erbb4b	-0.32
ENSDARG00000070717	slc25a18	-0.32
ENSDARG00000075748	NCKAP1L	-0.32
ENSDARG00000078018	si:dkey-79d12.4	-0.32
ENSDARG00000104285	armh3	-0.32
ENSDARG00000031348	mc5ra	-0.32
ENSDARG00000004392	hdr	-0.32
ENSDARG00000035631	sdf2l1	-0.32
ENSDARG00000068421	ttc9b	-0.32
ENSDARG00000069662	fgf11a	-0.32
ENSDARG00000026084	si:dkey-43k4.5	-0.32
ENSDARG00000030376	grin2bb	-0.32
ENSDARG00000054025	hoxb8b	-0.32
ENSDARG00000054334	dctpp1	-0.32
ENSDARG00000004037	cog2	-0.31
ENSDARG00000009023	ankrd28b	-0.31
ENSDARG00000029830	myf6	-0.31
ENSDARG00000116497	phyhip	-0.31
ENSDARG00000062173	camsap2a	-0.31
ENSDARG00000086183	vkorc1	-0.31
ENSDARG00000021143	rtn1b	-0.31
ENSDARG00000035558	gps2	-0.31
ENSDARG00000070607	mrpl36	-0.31
ENSDARG00000075752	myo18aa	-0.31
ENSDARG00000069852	lipt2	-0.31
ENSDARG00000018260	bmp7a	-0.31
ENSDARG00000020814	faimb	-0.31
ENSDARG00000079009	abca1b	-0.31
ENSDARG00000060169	mns1	-0.31
ENSDARG00000040635	rnf11b	-0.31
ENSDARG00000099864	si:ch73-170d6.2	-0.31
ENSDARG00000056012	eve1	-0.31
ENSDARG00000071772	si:ch211-253p2.2	-0.31
ENSDARG00000099849	ebf3a	-0.31
ENSDARG00000077044	arl6ip5a	-0.31
ENSDARG00000029072	klf6a	-0.31
ENSDARG00000077385	rgs19	-0.31
ENSDARG00000038121	si:ch211-13k12.2	-0.31
ENSDARG00000093065	ubac2	-0.31
ENSDARG00000007976	si:ch211-220f16.2	-0.31
ENSDARG00000042827	adoa	-0.31
ENSDARG00000017431	mindy2	-0.31
ENSDARG00000046090	dhrs11a	-0.31
ENSDARG00000010655	ppm1k	-0.31
ENSDARG00000004633	epn3b	-0.31
ENSDARG00000087453	si:ch73-57f22.2	-0.31
ENSDARG00000002830	trmt2a	-0.3
ENSDARG00000019564	asap2b	-0.3
ENSDARG00000003307	stx16	-0.3
ENSDARG00000015266	mab21l2	-0.3
ENSDARG00000027099	psmc4	-0.3
ENSDARG00000035648	irx4a	-0.3
ENSDARG00000062209	mrps5	-0.3
ENSDARG00000113011	zgc:113102	-0.3
ENSDARG00000019581	uso1	-0.3
ENSDARG00000024443	gnpda2	-0.3
ENSDARG00000025858	zgc:56525	-0.3
ENSDARG00000040559	rad1	-0.3
ENSDARG00000019581	uso1	-0.3
ENSDARG00000071107	wnt7bb	-0.3
ENSDARG00000056530	cpamd8	-0.3
ENSDARG00000074666	zgc:153760	-0.3
ENSDARG00000013997	ern1	-0.3
ENSDARG00000104230	sec23a	-0.3
ENSDARG00000075173	si:ch1073-322p19.1	-0.3
ENSDARG00000019235	sema3aa	-0.3
ENSDARG00000071590	si:ch211-236g6.1	-0.3
ENSDARG00000052903	rtkn2b	-0.3
ENSDARG00000039458	lhx4	-0.3
ENSDARG00000060010	iqgap2	-0.3
ENSDARG00000075191	oacyl	-0.3
ENSDARG00000005500	dgcr6	-0.3
ENSDARG00000079756	peak1	-0.3
ENSDARG00000018742	psme4b	-0.3
ENSDARG00000098315	cyp1a	-0.3
ENSDARG00000042259	tgfbr1b	-0.3
ENSDARG00000099755	pfklb	-0.3
ENSDARG00000058939	b4galnt3b	-0.29
ENSDARG00000051879	abcc8	-0.29
ENSDARG00000076174	trim2b	-0.29
ENSDARG00000077864	rasgrp3	-0.29
ENSDARG00000036065	mgat1b	-0.29
ENSDARG00000052897	atxn2	-0.29
ENSDARG00000098802	map7d1a	-0.29
ENSDARG00000099221	ppp2r2bb	-0.29
ENSDARG00000095937	tmem265	-0.29
ENSDARG00000059235	zgc:113274	-0.29
ENSDARG00000039215	arrb2a	-0.29
ENSDARG00000053366	ftr12	-0.29
ENSDARG00000038094	clec16a	-0.29
ENSDARG00000019709	rhoua	-0.29
ENSDARG00000063511	si:ch211-15d5.11	-0.29
ENSDARG00000015515	mc4r	-0.29
ENSDARG00000077473	mych	-0.29
ENSDARG00000079730	fuz	-0.29
ENSDARG00000071152	pick1	-0.29
ENSDARG00000079967	prkd3	-0.29
ENSDARG00000079251	nlgn2b	-0.29
ENSDARG00000036912	edn1	-0.29
ENSDARG00000091252	slc22a7b.2	-0.29
ENSDARG00000015654	ca15a	-0.29
ENSDARG00000004306	klhl18	-0.29
ENSDARG00000017811	si:ch211-210c8.6	-0.29
ENSDARG00000035942	hrh3	-0.29
ENSDARG00000100940	nr5a2	-0.29
ENSDARG00000034605	zgc:153169	-0.29
ENSDARG00000076797	si:dkey-178o16.4	-0.29
ENSDARG00000025091	ezrb	-0.29
ENSDARG00000057949	slc43a3b	-0.29
ENSDARG00000013307	rpl19	-0.29
ENSDARG00000033727	il12ba	-0.29
ENSDARG00000019360	sec23b	-0.29
ENSDARG00000005551	hnrnph1l	-0.29
ENSDARG00000070353	hoxc13a	-0.29
ENSDARG00000075977	prr5a	-0.29
ENSDARG00000087162	tmem102	-0.28
ENSDARG00000007560	sema3bl	-0.28
ENSDARG00000017312	lmbrd2b	-0.28
ENSDARG00000035909	mfsd2ab	-0.28
ENSDARG00000038097	pigq	-0.28
ENSDARG00000043923	sox9b	-0.28
ENSDARG00000079372	si:ch211-264f5.6	-0.28
ENSDARG00000032324	epb41l5	-0.28
ENSDARG00000030514	acsl1a	-0.28
ENSDARG00000102950	si:ch211-241b2.1	-0.28
ENSDARG00000058562	znf991	-0.28
ENSDARG00000075397	cipca	-0.28
ENSDARG00000102241	zgc:136410	-0.28
ENSDARG00000032627	SCYL2	-0.28
ENSDARG00000088293	doc2b	-0.28
ENSDARG00000104470	syngr2b	-0.28
ENSDARG00000062693	nrxn3b	-0.28
ENSDARG00000058475	ern2	-0.28
ENSDARG00000103834	rbm14b	-0.28
ENSDARG00000094753	si:dkey-71d15.2	-0.28
ENSDARG00000056647	klhl3	-0.28
ENSDARG00000041483	paqr6	-0.28
ENSDARG00000068855	si:ch211-163l21.10	-0.28
ENSDARG00000062919	tceanc2	-0.28
ENSDARG00000101861	cyp2k19	-0.28
ENSDARG00000039951	si:ch211-87j1.4	-0.28
ENSDARG00000062208	prrt1	-0.28
ENSDARG00000024818	rilpl2	-0.28
ENSDARG00000037677	fgf24	-0.28
ENSDARG00000010770	sox19a	-0.28
ENSDARG00000020301	os9	-0.28
ENSDARG00000036335	c1galt1c1	-0.28
ENSDARG00000076888	zgc:171967	-0.28
ENSDARG00000020397	snx15	-0.28
ENSDARG00000045156	rgs9b	-0.28
ENSDARG00000075682	orc6	-0.28
ENSDARG00000075015	soul5	-0.28
ENSDARG00000090818	CACFD1	-0.28
ENSDARG00000025567	nf2b	-0.28
ENSDARG00000058003	wfdc1	-0.28
ENSDARG00000003293	sox9a	-0.28
ENSDARG00000075025	cdc123	-0.28
ENSDARG00000101094	ATP11B	-0.27
ENSDARG00000015278	plxnc1	-0.27
ENSDARG00000060529	nkx6.3	-0.27
ENSDARG00000086790	gucy1b1	-0.27
ENSDARG00000100455	pnkp	-0.27
ENSDARG00000019457	tfe3b	-0.27
ENSDARG00000089791	slc25a32a	-0.27
ENSDARG00000016429	farp2	-0.27
ENSDARG00000006544	c1qtnf6b	-0.27
ENSDARG00000055331	aldh9a1a.2	-0.27
ENSDARG00000061508	tgfbrap1	-0.27
ENSDARG00000013382	cwc15	-0.27
ENSDARG00000025577	zgc:66447	-0.27
ENSDARG00000055163	epoa	-0.27
ENSDARG00000062478	ackr3a	-0.27
ENSDARG00000076439	ppp4cb	-0.27
ENSDARG00000100555	aqp11	-0.27
ENSDARG00000069386	mtg1	-0.27
ENSDARG00000026165	col11a1a	-0.27
ENSDARG00000042027	prrx1b	-0.27
ENSDARG00000090153	cyldl	-0.27
ENSDARG00000056961	ccdc30	-0.27
ENSDARG00000068176	uqcc1	-0.27
ENSDARG00000008953	pofut1	-0.27
ENSDARG00000030463	tppp3	-0.27
ENSDARG00000059843	fam135a	-0.27
ENSDARG00000094696	si:dkey-201c13.2	-0.27
ENSDARG00000007077	ankrd50l	-0.27
ENSDARG00000099555	foxo1a	-0.27
ENSDARG00000042652	rreb1b	-0.27
ENSDARG00000040087	epb41l4a	-0.27
ENSDARG00000069654	ppp6r2b	-0.27
ENSDARG00000076787	angpt4	-0.27
ENSDARG00000031228	podxl	-0.27
ENSDARG00000003257	zgc:101559	-0.27
ENSDARG00000061249	myom1a	-0.27
ENSDARG00000068123	gkap1	-0.27
ENSDARG00000070560	nap1l4a	-0.27
ENSDARG00000014875	abi2b	-0.27
ENSDARG00000069331	trip6	-0.27
ENSDARG00000041848	rh50	-0.27
ENSDARG00000057074	rpgrb	-0.27
ENSDARG00000004627	panx3	-0.27
ENSDARG00000076699	ipmka	-0.27
ENSDARG00000100539	btr22	-0.27
ENSDARG00000071524	insrb	-0.27
ENSDARG00000087994	si:ch211-114c17.1	-0.27
ENSDARG00000018968	acvr1ba	-0.27
ENSDARG00000031981	pcbd1	-0.27
ENSDARG00000095633	si:ch211-133l5.7	-0.27
ENSDARG00000008249	ptchd4	-0.27
ENSDARG00000061066	c2cd2l	-0.27
ENSDARG00000037746	actb1	-0.26
ENSDARG00000006299	arhgef7a	-0.26
ENSDARG00000102556	nfat5b	-0.26
ENSDARG00000007149	l1cama	-0.26
ENSDARG00000032389	tspan12	-0.26
ENSDARG00000002204	hspb11	-0.26
ENSDARG00000013968	psap	-0.26
ENSDARG00000039578	pa2g4a	-0.26
ENSDARG00000025948	mlh1	-0.26
ENSDARG00000059116	heatr5b	-0.26
ENSDARG00000093945	vma21	-0.26
ENSDARG00000012535	epx	-0.26
ENSDARG00000098902	ubxn8	-0.26
ENSDARG00000005926	ak2	-0.26
ENSDARG00000078894	hemk1	-0.26
ENSDARG00000015793	creb3l1	-0.26
ENSDARG00000059121	EFEMP1	-0.26
ENSDARG00000069941	tdp2a	-0.26
ENSDARG00000062390	cdc42ep5	-0.26
ENSDARG00000012044	polr3gla	-0.26
ENSDARG00000045067	kcnk1a	-0.26
ENSDARG00000098296	gnsb	-0.26
ENSDARG00000076697	SIPA1	-0.26
ENSDARG00000054632	fli1a	-0.26
ENSDARG00000056122	gdi1	-0.26
ENSDARG00000068199	pld3	-0.26
ENSDARG00000099409	zgc:162182	-0.26
ENSDARG00000074712	si:ch211-186e20.2	-0.26
ENSDARG00000075898	spata7	-0.26
ENSDARG00000040930	deptor	-0.26
ENSDARG00000070025	dchs1a	-0.26
ENSDARG00000068894	nrip1b	-0.26
ENSDARG00000003941	rrs1	-0.26
ENSDARG00000061719	washc4	-0.26
ENSDARG00000008192	pank1a	-0.26
ENSDARG00000023609	AL845324.1	-0.26
ENSDARG00000074328	apba1b	-0.26
ENSDARG00000001015	znf384l	-0.25
ENSDARG00000002467	rdh14b	-0.25
ENSDARG00000020086	nuak1a	-0.25
ENSDARG00000086336	si:ch211-157b11.12	-0.25
ENSDARG00000016307	mrpl46	-0.25
ENSDARG00000025147	cd63	-0.25
ENSDARG00000052833	zfand3	-0.25
ENSDARG00000098726	rptor	-0.25
ENSDARG00000017321	kdr	-0.25
ENSDARG00000038541	ccr12a	-0.25
ENSDARG00000052390	tmed8	-0.25
ENSDARG00000008447	fkbp4	-0.25
ENSDARG00000036911	scamp1	-0.25
ENSDARG00000077304	erg	-0.25
ENSDARG00000012071	angptl1a	-0.25
ENSDARG00000054389	rhof	-0.25
ENSDARG00000076182	stat1b	-0.25
ENSDARG00000017311	gpsm2	-0.25
ENSDARG00000025788	chp2	-0.25
ENSDARG00000021097	nelfcd	-0.25
ENSDARG00000038074	ergic3	-0.25
ENSDARG00000021392	chrnb5b	-0.25
ENSDARG00000028542	si:ch211-114c12.2	-0.25
ENSDARG00000042345	si:dkeyp-55f12.3	-0.25
ENSDARG00000056144	zgc:123244	-0.25
ENSDARG00000057586	sall3b	-0.25
ENSDARG00000009401	vcanb	-0.25
ENSDARG00000104295	arhgap21a	-0.25
ENSDARG00000074346	l3mbtl1b	-0.25
ENSDARG00000092716	VASH1	-0.25
ENSDARG00000003994	syt9a	-0.25
ENSDARG00000026712	rab5c	-0.25
ENSDARG00000004049	marcksa	-0.25
ENSDARG00000030307	hspa12b	-0.25
ENSDARG00000008433	unc45b	-0.25
ENSDARG00000053362	cilp	-0.25
ENSDARG00000045017	pdrg1	-0.25
ENSDARG00000088584	si:ch73-352p18.4	-0.25
ENSDARG00000100773	zmynd19	-0.25
ENSDARG00000057729	ephb6	-0.25
ENSDARG00000054821	nubpl	-0.25
ENSDARG00000098679	nup85	-0.25
ENSDARG00000075942	FRMD5	-0.25
ENSDARG00000002332	frmd6	-0.25
ENSDARG00000069552	atoh7	-0.25
ENSDARG00000036194	pitx2	-0.24
ENSDARG00000046132	dynlt3	-0.24
ENSDARG00000009594	nr1d2b	-0.24
ENSDARG00000017708	lrrc40	-0.24
ENSDARG00000053624	csf1rb	-0.24
ENSDARG00000098871	gga3b	-0.24
ENSDARG00000032708	arl4cb	-0.24
ENSDARG00000044011	xkrx	-0.24
ENSDARG00000071044	zgc:153722	-0.24
ENSDARG00000075549	cdh5	-0.24
ENSDARG00000079900	shroom4	-0.24
ENSDARG00000045094	si:dkey-222b8.1	-0.24
ENSDARG00000058733	ihha	-0.24
ENSDARG00000060081	crb2b	-0.24
ENSDARG00000019541	gpt2l	-0.24
ENSDARG00000054616	cldni	-0.24
ENSDARG00000010248	wdr54	-0.24
ENSDARG00000014047	cldn7b	-0.24
ENSDARG00000068593	CU326366.2	-0.24
ENSDARG00000006044	usta	-0.24
ENSDARG00000063224	nxph2a	-0.24
ENSDARG00000069328	si:dkey-12e7.1	-0.24
ENSDARG00000104676	prkd2	-0.24
ENSDARG00000091950	si:dkeyp-4c7.3	-0.24
ENSDARG00000060029	fam160b2	-0.24
ENSDARG00000024602	zgc:162964	-0.24
ENSDARG00000037916	cdk5r1a	-0.24
ENSDARG00000028228	zbtb18	-0.24
ENSDARG00000059917	ccnj	-0.24
ENSDARG00000008068	tma16	-0.24
ENSDARG00000009484	arf1	-0.24
ENSDARG00000024588	gpc5b	-0.24
ENSDARG00000077308	gpr84	-0.24
ENSDARG00000021186	pth2rb	-0.24
ENSDARG00000017155	wnt10a	-0.24
ENSDARG00000012271	pacc1	-0.24
ENSDARG00000074120	usp2b	-0.24
ENSDARG00000008212	kcnk13a	-0.24
ENSDARG00000016774	plekho2	-0.24
ENSDARG00000042667	klf2a	-0.24
ENSDARG00000045289	gpr137c	-0.24
ENSDARG00000001912	drd4-rs	-0.24
ENSDARG00000077372	tfr1b	-0.24
ENSDARG00000056924	sap130a	-0.24
ENSDARG00000074120	usp2b	-0.24
ENSDARG00000076856	frem2a	-0.24
ENSDARG00000075222	amer2	-0.24
ENSDARG00000076634	capn10	-0.24
ENSDARG00000030964	pde12	-0.24
ENSDARG00000007195	grm2b	-0.24
ENSDARG00000067829	ppargc1a	-0.24
ENSDARG00000019207	abo	-0.24
ENSDARG00000073837	senp2	-0.24
ENSDARG00000068857	gbp4	-0.24
ENSDARG00000115610	ccl25a	-0.24
ENSDARG00000060309	srgap3	-0.24
ENSDARG00000026482	arhgap12b	-0.23
ENSDARG00000105046	ccnf	-0.23
ENSDARG00000026070	cd82b	-0.23
ENSDARG00000040157	glt8d1	-0.23
ENSDARG00000098834	sox4b	-0.23
ENSDARG00000060323	exoc5	-0.23
ENSDARG00000099122	naa38	-0.23
ENSDARG00000077492	atp8a2	-0.23
ENSDARG00000087555	si:ch73-308l14.2	-0.23
ENSDARG00000019208	camsap1a	-0.23
ENSDARG00000019156	haus5	-0.23
ENSDARG00000011091	drd2b	-0.23
ENSDARG00000045930	rbpms2a	-0.23
ENSDARG00000062550	rc3h1a	-0.23
ENSDARG00000078177	cxcr3.1	-0.23
ENSDARG00000014463	usf1l	-0.23
ENSDARG00000099229	CU929119.1	-0.23
ENSDARG00000007971	cks1b	-0.23
ENSDARG00000031214	arcn1b	-0.23
ENSDARG00000055974	tpmt.1	-0.23
ENSDARG00000061600	cemip2	-0.23
ENSDARG00000088514	and1	-0.23
ENSDARG00000077357	lrrc61	-0.23
ENSDARG00000002571	tmod2	-0.23
ENSDARG00000030006	slc6a7	-0.23
ENSDARG00000045936	pax6b	-0.23
ENSDARG00000070620	grin2db	-0.23
ENSDARG00000009685	ppa2	-0.23
ENSDARG00000042545	sema3ga	-0.23
ENSDARG00000016447	ythdf1	-0.23
ENSDARG00000028012	tpmt.2	-0.23
ENSDARG00000039729	asap1b	-0.23
ENSDARG00000056156	npdc1b	-0.23
ENSDARG00000086342	zgc:101566	-0.23
ENSDARG00000016868	rhobtb4	-0.23
ENSDARG00000063594	hipk1a	-0.23
ENSDARG00000100651	PDCL3	-0.23
ENSDARG00000062016	vps51	-0.23
ENSDARG00000010098	pank1b	-0.23
ENSDARG00000009018	rhbg	-0.23
ENSDARG00000038442	plcg1	-0.23
ENSDARG00000044484	cdc23	-0.23
ENSDARG00000054451	loxl1	-0.23
ENSDARG00000060578	si:dkey-226m8.10	-0.23
ENSDARG00000078560	slc9a5	-0.23
ENSDARG00000040443	polr2i	-0.23
ENSDARG00000045560	mybpc1	-0.23
ENSDARG00000040944	ntd5	-0.23
ENSDARG00000073848	arhgef7b	-0.23
ENSDARG00000045914	si:ch211-51e12.7	-0.23
ENSDARG00000098312	scarb2a	-0.23
ENSDARG00000095634	si:ch211-66k16.2	-0.23
ENSDARG00000060069	isoc1	-0.23
ENSDARG00000090797	fam222a	-0.23
ENSDARG00000043484	ube2d2	-0.23
ENSDARG00000044264	pimr71	-0.23
ENSDARG00000055359	sp100.1	-0.23
ENSDARG00000103313	rhot1b	-0.23
ENSDARG00000021184	rbfox1l	-0.23
ENSDARG00000074865	frmpd3	-0.23
ENSDARG00000035324	hnrnpl	-0.23
ENSDARG00000068303	zgc:171509	-0.23
ENSDARG00000035987	psmg2	-0.22
ENSDARG00000015164	mknk2b	-0.22
ENSDARG00000019328	plxna4	-0.22
ENSDARG00000006272	mpp5a	-0.22
ENSDARG00000061006	cyb5d2	-0.22
ENSDARG00000076104	sema4bb	-0.22
ENSDARG00000013719	gtse1	-0.22
ENSDARG00000105206	hmgcrb	-0.22
ENSDARG00000104856	C7H19orf12	-0.22
ENSDARG00000099954	plekhm1	-0.22
ENSDARG00000063182	rc3h1b	-0.22
ENSDARG00000054898	ms4a17a.16	-0.22
ENSDARG00000007691	cul1b	-0.22
ENSDARG00000037655	pls3	-0.22
ENSDARG00000052840	ndufs4	-0.22
ENSDARG00000059680	fscn1a	-0.22
ENSDARG00000008153	serinc5	-0.22
ENSDARG00000042329	si:dkey-91m11.5	-0.22
ENSDARG00000043468	sytl3	-0.22
ENSDARG00000057173	ifit8	-0.22
ENSDARG00000088885	si:ch1073-340i21.3	-0.22
ENSDARG00000094414	aknad1	-0.22
ENSDARG00000001767	slc29a2	-0.22
ENSDARG00000010137	ldb1a	-0.22
ENSDARG00000061259	sost	-0.22
ENSDARG00000079637	alpk2	-0.22
ENSDARG00000012609	hpxa	-0.22
ENSDARG00000012718	wee2	-0.22
ENSDARG00000101677	chrnb4	-0.22
ENSDARG00000042984	fpr1	-0.22
ENSDARG00000045027	rab9a	-0.22
ENSDARG00000056125	myct1a	-0.22
ENSDARG00000063194	lin54	-0.22
ENSDARG00000078272	FO704871.1	-0.22
ENSDARG00000054447	slc29a1b	-0.22
ENSDARG00000042069	pebp1	-0.22
ENSDARG00000006862	kifap3b	-0.22
ENSDARG00000017835	brf1a	-0.22
ENSDARG00000078442	AL954696.1	-0.22
ENSDARG00000104883	PCMTD2	-0.22
ENSDARG00000059610	gpr146	-0.22
ENSDARG00000100388	abhd5b	-0.22
ENSDARG00000009689	daam1b	-0.22
ENSDARG00000019990	cabp1a	-0.22
ENSDARG00000033099	kif7	-0.22
ENSDARG00000012135	fbxl2	-0.22
ENSDARG00000002952	smo	-0.22
ENSDARG00000011049	slc17a9b	-0.22
ENSDARG00000012453	rnls	-0.22
ENSDARG00000033861	sepsecs	-0.22
ENSDARG00000095022	thsd7ba	-0.22
ENSDARG00000087536	znf407	-0.22
ENSDARG00000077237	rfx7a	-0.22
ENSDARG00000040452	fam214a	-0.22
ENSDARG00000012295	bcs1l	-0.22
ENSDARG00000017058	large2	-0.22
ENSDARG00000019998	slc30a7	-0.22
ENSDARG00000028048	rdh8a	-0.22
ENSDARG00000028327	gmfb	-0.22
ENSDARG00000061203	trpc1	-0.22
ENSDARG00000052059	PAQR9	-0.22
ENSDARG00000040942	pnp6	-0.22
ENSDARG00000051754	rpgrip1l	-0.22
ENSDARG00000102898	mtf1	-0.22
ENSDARG00000074341	hykk.2	-0.21
ENSDARG00000062900	si:ch211-81a5.1	-0.21
ENSDARG00000029476	ldlra	-0.21
ENSDARG00000043157	dnajb13	-0.21
ENSDARG00000043443	kcnj13	-0.21
ENSDARG00000043548	atg4da	-0.21
ENSDARG00000089227	si:ch211-91p5.3	-0.21
ENSDARG00000077087	si:ch211-196g2.4	-0.21
ENSDARG00000104340	rspo1	-0.21
ENSDARG00000010773	pnpla6	-0.21
ENSDARG00000101990	CU571315.3	-0.21
ENSDARG00000013926	slc16a9a	-0.21
ENSDARG00000018976	sptlc2a	-0.21
ENSDARG00000101877	rbm34	-0.21
ENSDARG00000029463	asap1a	-0.21
ENSDARG00000074829	rasip1	-0.21
ENSDARG00000102679	FP074874.1	-0.21
ENSDARG00000006615	hnf1ba	-0.21
ENSDARG00000070824	ndufb5	-0.21
ENSDARG00000015540	psen2	-0.21
ENSDARG00000074979	larp4ab	-0.21
ENSDARG00000076473	trim37	-0.21
ENSDARG00000102023	phf13	-0.21
ENSDARG00000062558	rspry1	-0.21
ENSDARG00000067509	slc24a4b	-0.21
ENSDARG00000116815	znf1024	-0.21
ENSDARG00000069282	bbc3	-0.21
ENSDARG00000053026	kif19	-0.21
ENSDARG00000099911	lrrc8c	-0.21
ENSDARG00000116479	BX927290.1	-0.21
ENSDARG00000104765	chek1	-0.21
ENSDARG00000015907	dcbld1	-0.21
ENSDARG00000015966	yaf2	-0.21
ENSDARG00000055930	zc3h7bb	-0.21
ENSDARG00000062174	cacnb4b	-0.21
ENSDARG00000062449	xpr1a	-0.21
ENSDARG00000006332	snx14	-0.21
ENSDARG00000021789	myoc	-0.21
ENSDARG00000041332	tmem33	-0.21
ENSDARG00000075887	herc3	-0.21
ENSDARG00000077513	ppp1r3da	-0.21
ENSDARG00000078917	zgc:195245	-0.21
ENSDARG00000079543	dpys	-0.21
ENSDARG00000078856	slc22a23	-0.21
ENSDARG00000076117	stard5	-0.21
ENSDARG00000003421	igf2bp2a	-0.21
ENSDARG00000037267	zgc:158263	-0.21
ENSDARG00000062164	atrn	-0.21
ENSDARG00000079479	gpr4	-0.21
ENSDARG00000020284	si:ch211-278j3.3	-0.21
ENSDARG00000028899	tekt4	-0.21
ENSDARG00000074860	slc5a7a	-0.21
ENSDARG00000027310	lsp1a	-0.21
ENSDARG00000078132	tex2l	-0.21
ENSDARG00000038900	acadm	-0.21
ENSDARG00000044827	wnt7aa	-0.21
ENSDARG00000015722	kctd5a	-0.21
ENSDARG00000087921	plce1	-0.21
ENSDARG00000042025	C9H2orf49	-0.21
ENSDARG00000045843	apex1	-0.21
ENSDARG00000060165	dnah7	-0.21
ENSDARG00000078801	msantd1	-0.21
ENSDARG00000075914	kcnj14	-0.21
ENSDARG00000059475	camsap3	-0.21
ENSDARG00000104442	aatkb	-0.21
ENSDARG00000043396	fndc4a	-0.21
ENSDARG00000033854	abrab	-0.21
ENSDARG00000043963	si:ch211-241j12.3	-0.21
ENSDARG00000059887	eral1	-0.21
ENSDARG00000076118	cdip1	-0.21
ENSDARG00000079626	elf2b	-0.21
ENSDARG00000060070	adcy7	-0.21
ENSDARG00000089235	tspearb	-0.21
ENSDARG00000011521	upb1	-0.21
ENSDARG00000052170	uap1	-0.21
ENSDARG00000002609	rnf145a	-0.21
ENSDARG00000034852	nt5c2l1	-0.21
ENSDARG00000052011	rrad	-0.21
ENSDARG00000069537	si:dkey-238c7.16	-0.21
ENSDARG00000053066	tubb1	-0.21
ENSDARG00000013575	rfx2	-0.21
ENSDARG00000078902	rims1b	-0.21
ENSDARG00000089292	adgrl1a	-0.21
ENSDARG00000009862	dcps	-0.21
ENSDARG00000053232	itgb1b.1	-0.2
ENSDARG00000021509	tab2	-0.2
ENSDARG00000002127	stam	-0.2
ENSDARG00000036956	asxl1	-0.2
ENSDARG00000038700	gpr160	-0.2
ENSDARG00000054362	ccdc47	-0.2
ENSDARG00000078600	ldlrad3	-0.2
ENSDARG00000075013	usp45	-0.2
ENSDARG00000021370	actr6	-0.2
ENSDARG00000070828	actl6a	-0.2
ENSDARG00000069271	kbtbd4	-0.2
ENSDARG00000044144	wapla	-0.2
ENSDARG00000099189	CU856516.1	-0.2
ENSDARG00000078901	anks1ab	-0.2
ENSDARG00000015922	stk17al	-0.2
ENSDARG00000042128	pacsin1b	-0.2
ENSDARG00000070913	sox2	-0.2
ENSDARG00000077434	mon1bb	-0.2
ENSDARG00000077836	ttc22	-0.2
ENSDARG00000088051	AL935044.1	-0.2
ENSDARG00000114338	tpbgl	-0.2
ENSDARG00000011945	slc35e1	-0.2
ENSDARG00000076451	prdm2b	-0.2
ENSDARG00000098405	map3k1	-0.2
ENSDARG00000099652	xpot	-0.2
ENSDARG00000043904	pnrc1	-0.2
ENSDARG00000037017	ube4b	-0.2
ENSDARG00000038802	cenpl	-0.2
ENSDARG00000044142	acss1	-0.2
ENSDARG00000056252	sort1b	-0.2
ENSDARG00000074365	zgc:171901	-0.2
ENSDARG00000008140	kcnab1a	-0.2
ENSDARG00000103697	arnt2	-0.2
ENSDARG00000098574	srsf11	-0.2
ENSDARG00000009253	rtraf	-0.2
ENSDARG00000038099	gskip	-0.2
ENSDARG00000042861	ltk	-0.2
ENSDARG00000021086	znf367	-0.2
ENSDARG00000062030	gpr17	-0.2
ENSDARG00000007180	slc30a4	-0.2
ENSDARG00000007315	tmpoa	-0.2
ENSDARG00000098738	scn4aa	-0.2
ENSDARG00000030349	cryba2a	-0.2
ENSDARG00000078002	si:dkey-13n15.11	-0.2
ENSDARG00000088833	si:ch211-237i5.4	-0.2
ENSDARG00000113582	znf993	-0.2
ENSDARG00000062579	kremen1	-0.2
ENSDARG00000058820	bin1b	-0.2
ENSDARG00000030932	fgf10a	-0.2
ENSDARG00000008748	ube2na	-0.2
ENSDARG00000052789	azin1a	-0.2
ENSDARG00000055076	nxf1	-0.2
ENSDARG00000100693	ddr2a	-0.2
ENSDARG00000100007	arhgap39	-0.2
ENSDARG00000043398	nitr2a	-0.2
ENSDARG00000033364	mgst3b	-0.2
ENSDARG00000043713	asf1bb	-0.2
ENSDARG00000102827	ubfd1	-0.2
ENSDARG00000062019	rufy2	-0.2
ENSDARG00000077673	nlrp16	-0.2
ENSDARG00000102338	ptar1	-0.2
ENSDARG00000017315	larp7	-0.2
ENSDARG00000029472	afdna	-0.2
ENSDARG00000055412	mylk4b	-0.2
ENSDARG00000068483	neto1	-0.2
ENSDARG00000087759	cnih4	-0.2
ENSDARG00000045087	cdk5r1b	-0.2
ENSDARG00000006494	asb7	-0.2
ENSDARG00000063032	dok6	-0.2
ENSDARG00000038225	nras	-0.2
ENSDARG00000087188	nfil3-6	-0.2
ENSDARG00000004687	acaa1	-0.2
ENSDARG00000012745	poc1bl	-0.2
ENSDARG00000035322	myh7bb	-0.2
ENSDARG00000060280	pde9a	-0.2
ENSDARG00000026453	zgc:66474	-0.2
ENSDARG00000039181	trpm3	-0.19
ENSDARG00000099455	ogt.1	-0.19
ENSDARG00000052360	cacng1b	-0.19
ENSDARG00000068729	eif2ak2	-0.19
ENSDARG00000011487	gnaq	-0.19
ENSDARG00000036628	cd74b	-0.19
ENSDARG00000045733	ciapin1	-0.19
ENSDARG00000110517	CU459094.1	-0.19
ENSDARG00000063375	pter	-0.19
ENSDARG00000070475	khdrbs1b	-0.19
ENSDARG00000032155	ppm1aa	-0.19
ENSDARG00000087168	si:ch211-162i8.4	-0.19
ENSDARG00000008407	tspan7b	-0.19
ENSDARG00000059950	plxdc2	-0.19
ENSDARG00000034344	pcdh19	-0.19
ENSDARG00000078077	dph2	-0.19
ENSDARG00000007465	tdrd1	-0.19
ENSDARG00000054150	cx23	-0.19
ENSDARG00000098435	BX005003.1	-0.19
ENSDARG00000007097	her13	-0.19
ENSDARG00000015149	wasa	-0.19
ENSDARG00000103015	hist1h2a2	-0.19
ENSDARG00000058076	snf8	-0.19
ENSDARG00000069795	zgc:154058	-0.19
ENSDARG00000027316	tcp11l2	-0.19
ENSDARG00000054941	ldlrad4b	-0.19
ENSDARG00000069482	traf1	-0.19
ENSDARG00000070229	zgc:158258	-0.19
ENSDARG00000070581	ggact.1	-0.19
ENSDARG00000090815	kcnj10a	-0.19
ENSDARG00000043332	prkcz	-0.19
ENSDARG00000043907	fgf11b	-0.19
ENSDARG00000014280	dlgap1a	-0.19
ENSDARG00000075092	si:dkey-52l18.4	-0.19
ENSDARG00000004680	dnajb6a	-0.19
ENSDARG00000016464	cdc42bpab	-0.19
ENSDARG00000069142	aars1	-0.19
ENSDARG00000017658	gmppb	-0.19
ENSDARG00000102047	mab21l1	-0.19
ENSDARG00000070331	muc5.1	-0.19
ENSDARG00000090625	si:ch73-248e21.1	-0.19
ENSDARG00000056780	ssh1a	-0.19
ENSDARG00000041339	zgc:92380	-0.19
ENSDARG00000089112	zmp:0000000951	-0.19
ENSDARG00000086489	CU179643.1	-0.19
ENSDARG00000007744	tsr1	-0.19
ENSDARG00000008413	atp11a	-0.19
ENSDARG00000071198	fopnl	-0.19
ENSDARG00000091136	zgc:174259	-0.19
ENSDARG00000091187	BX649250.2	-0.19
ENSDARG00000061985	rbm47	-0.19
ENSDARG00000015506	pibf1	-0.19
ENSDARG00000011247	rnpc3	-0.19
ENSDARG00000036426	zgc:103586	-0.19
ENSDARG00000063474	arfgef1	-0.19
ENSDARG00000067606	rsph4a	-0.19
ENSDARG00000094752	rpe65b	-0.19
ENSDARG00000037747	fscn1b	-0.19
ENSDARG00000045808	rlbp1b	-0.19
ENSDARG00000101089	gart	-0.19
ENSDARG00000053260	zgc:113090	-0.19
ENSDARG00000056690	mtmr1a	-0.19
ENSDARG00000063466	isy1	-0.19
ENSDARG00000071345	mgst2	-0.19
ENSDARG00000067665	fam167aa	-0.19
ENSDARG00000087954	rac1b	-0.19
ENSDARG00000103056	itga4	-0.19
ENSDARG00000005800	ampd3a	-0.19
ENSDARG00000051816	aass	-0.19
ENSDARG00000021607	negr1	-0.19
ENSDARG00000043586	fas	-0.19
ENSDARG00000071197	usp40	-0.19
ENSDARG00000035550	cfap73	-0.19
ENSDARG00000042646	zgc:77784	-0.19
ENSDARG00000056328	rhot2	-0.19
ENSDARG00000060854	kctd3	-0.19
ENSDARG00000060980	atp8b1	-0.19
ENSDARG00000076964	cables2a	-0.19
ENSDARG00000092123	si:dkey-20d21.12	-0.19
ENSDARG00000057410	rxfp3	-0.19
ENSDARG00000063387	sec22c	-0.19
ENSDARG00000053646	adrb3a	-0.19
ENSDARG00000016733	psat1	-0.19
ENSDARG00000020015	mrps33	-0.19
ENSDARG00000030604	phkg1a	-0.19
ENSDARG00000062289	edaradd	-0.19
ENSDARG00000079926	syt15	-0.19
ENSDARG00000015070	pola2	-0.19
ENSDARG00000101606	rims2a	-0.19
ENSDARG00000071497	zic3	-0.19
ENSDARG00000056949	htr7a	-0.18
ENSDARG00000044755	si:dkeyp-87d8.8	-0.18
ENSDARG00000075245	wdr11	-0.18
ENSDARG00000004763	hhla2a.2	-0.18
ENSDARG00000035519	histh1l	-0.18
ENSDARG00000053505	fbxo22	-0.18
ENSDARG00000094491	si:ch211-202m22.1	-0.18
ENSDARG00000078593	vwa8	-0.18
ENSDARG00000073756	slc12a7a	-0.18
ENSDARG00000074930	si:ch1073-70f20.1	-0.18
ENSDARG00000014233	sept8b	-0.18
ENSDARG00000097803	C5H12orf65	-0.18
ENSDARG00000070069	pitx3	-0.18
ENSDARG00000035966	pgr	-0.18
ENSDARG00000010565	aqp4	-0.18
ENSDARG00000054578	arl6ip1	-0.18
ENSDARG00000079062	samd1b	-0.18
ENSDARG00000027079	znf804a	-0.18
ENSDARG00000044155	mafaa	-0.18
ENSDARG00000095019	lmo2	-0.18
ENSDARG00000022177	ddx59	-0.18
ENSDARG00000100955	stk24a	-0.18
ENSDARG00000056078	rftn2	-0.18
ENSDARG00000074270	si:ch211-214e3.5	-0.18
ENSDARG00000094332	vgll4a	-0.18
ENSDARG00000043720	cdc45	-0.18
ENSDARG00000053449	pyya	-0.18
ENSDARG00000075446	naa25	-0.18
ENSDARG00000098955	ssh2b	-0.18
ENSDARG00000091573	si:ch1073-90m23.1	-0.18
ENSDARG00000024694	myo1b	-0.18
ENSDARG00000030999	mybl1	-0.18
ENSDARG00000079684	taf6l	-0.18
ENSDARG00000037917	itga3a	-0.18
ENSDARG00000059549	akap10	-0.18
ENSDARG00000070214	slc41a1	-0.18
ENSDARG00000036109	mtx1b	-0.18
ENSDARG00000067545	adam19b	-0.18
ENSDARG00000088736	si:ch211-250n8.1	-0.18
ENSDARG00000039963	fgfbp1b	-0.18
ENSDARG00000046157	zgc:114188	-0.18
ENSDARG00000088181	mpped1	-0.18
ENSDARG00000095300	mxra7	-0.18
ENSDARG00000010977	rab34b	-0.18
ENSDARG00000074902	nol4la	-0.18
ENSDARG00000090598	pkp1a	-0.18
ENSDARG00000100435	sec22bb	-0.18
ENSDARG00000011273	tlx2	-0.18
ENSDARG00000012801	pfkpb	-0.18
ENSDARG00000020009	bmp2k	-0.18
ENSDARG00000025535	clint1a	-0.18
ENSDARG00000074282	si:ch73-12o23.1	-0.18
ENSDARG00000056284	drd7	-0.18
ENSDARG00000111810	lhfpl4a	-0.18
ENSDARG00000054087	irs1	-0.18
ENSDARG00000013596	brd1a	-0.18
ENSDARG00000060929	rnf220a	-0.18
ENSDARG00000089616	coro7	-0.18
ENSDARG00000037099	irs2a	-0.18
ENSDARG00000037154	hivep3b	-0.18
ENSDARG00000045878	nudt4b	-0.18
ENSDARG00000051902	prmt7	-0.18
ENSDARG00000078989	alpk3a	-0.18
ENSDARG00000079777	map6d1	-0.18
ENSDARG00000086990	carmil3	-0.18
ENSDARG00000094284	si:dkey-58f10.10	-0.18
ENSDARG00000005232	ccdc85ca	-0.18
ENSDARG00000062537	si:dkey-117i10.1	-0.18
ENSDARG00000105077	hdhd5	-0.18
ENSDARG00000005368	mcamb	-0.18
ENSDARG00000006169	lrrk2	-0.18
ENSDARG00000069301	tmem177	-0.18
ENSDARG00000087657	fasn	-0.18
ENSDARG00000077409	cby1	-0.18
ENSDARG00000074213	eif3bb	-0.18
ENSDARG00000014670	colgalt2	-0.18
ENSDARG00000088274	si:ch211-181d7.1	-0.18
ENSDARG00000007099	cx43.4	-0.18
ENSDARG00000008829	chga	-0.18
ENSDARG00000015946	slc44a1a	-0.18
ENSDARG00000045071	chad	-0.18
ENSDARG00000071499	cxcl32b.1	-0.18
ENSDARG00000112569	BX321875.3	-0.18
ENSDARG00000010728	scin	-0.18
ENSDARG00000011618	slc26a2	-0.18
ENSDARG00000026664	uri1	-0.18
ENSDARG00000033662	scd	-0.18
ENSDARG00000075273	thsd1	-0.18
ENSDARG00000027907	si:ch211-216p19.6	-0.18
ENSDARG00000074126	ttc39a	-0.18
ENSDARG00000039374	apool	-0.18
ENSDARG00000039466	hnrnph3	-0.18
ENSDARG00000052701	smpd2b	-0.18
ENSDARG00000073665	rasa1b	-0.18
ENSDARG00000021225	prkci	-0.18
ENSDARG00000077489	lrfn2b	-0.18
ENSDARG00000025875	kctd2	-0.18
ENSDARG00000004875	tmc6b	-0.18
ENSDARG00000090629	tmtops3b	-0.18
ENSDARG00000011665	aldoaa	-0.18
ENSDARG00000029493	f9b	-0.18
ENSDARG00000043410	xkr6b	-0.18
ENSDARG00000070546	msgn1	-0.18
ENSDARG00000095163	CR847563.1	-0.18
ENSDARG00000076030	cacnb3b	-0.18
ENSDARG00000077915	lmx1al	-0.18
ENSDARG00000018721	npnta	-0.17
ENSDARG00000017841	cand1	-0.17
ENSDARG00000027360	si:ch211-106h11.3	-0.17
ENSDARG00000014005	lrrc45	-0.17
ENSDARG00000012674	rpusd4	-0.17
ENSDARG00000014910	panx1b	-0.17
ENSDARG00000038716	casq1a	-0.17
ENSDARG00000060725	dnajc16l	-0.17
ENSDARG00000061062	nemp2	-0.17
ENSDARG00000073860	gas2l2	-0.17
ENSDARG00000076294	klb	-0.17
ENSDARG00000077573	tmprss13b	-0.17
ENSDARG00000079624	amer1	-0.17
ENSDARG00000093549	selenop	-0.17
ENSDARG00000046150	b4galnt4a	-0.17
ENSDARG00000037042	ddhd1b	-0.17
ENSDARG00000023185	si:rp71-1g18.13	-0.17
ENSDARG00000063252	prcc	-0.17
ENSDARG00000054031	mxd4	-0.17
ENSDARG00000006242	ptp4a1	-0.17
ENSDARG00000111877	bcl7ba	-0.17
ENSDARG00000101161	orc4	-0.17
ENSDARG00000029600	wdr32	-0.17
ENSDARG00000034643	fhl3a	-0.17
ENSDARG00000052343	spata18	-0.17
ENSDARG00000055389	si:dkey-67c22.2	-0.17
ENSDARG00000074002	slc6a11a	-0.17
ENSDARG00000095328	si:ch211-191i18.4	-0.17
ENSDARG00000013295	slc2a3a	-0.17
ENSDARG00000026185	yju2	-0.17
ENSDARG00000038563	pitrm1	-0.17
ENSDARG00000044874	zgc:92107	-0.17
ENSDARG00000104500	fyco1a	-0.17
ENSDARG00000060372	plxna2	-0.17
ENSDARG00000032769	slc38a9	-0.17
ENSDARG00000075932	si:ch73-211l2.3	-0.17
ENSDARG00000104665	kirrel3l	-0.17
ENSDARG00000004726	trappc11	-0.17
ENSDARG00000013685	vsig8b	-0.17
ENSDARG00000041375	si:ch211-57i17.5	-0.17
ENSDARG00000054343	slc7a8b	-0.17
ENSDARG00000068247	luzp2	-0.17
ENSDARG00000100810	CABZ01076758.1	-0.17
ENSDARG00000004094	acsbg2	-0.17
ENSDARG00000018047	brms1lb	-0.17
ENSDARG00000023316	sim1a	-0.17
ENSDARG00000032373	rnf145b	-0.17
ENSDARG00000051925	cyb5r2	-0.17
ENSDARG00000052900	zgc:153642	-0.17
ENSDARG00000058127	hcfc2	-0.17
ENSDARG00000106298	CR751224.1	-0.17
ENSDARG00000078622	scpp5	-0.17
ENSDARG00000091813	si:dkey-21a6.5	-0.17
ENSDARG00000040258	si:ch73-340m8.2	-0.17
ENSDARG00000062462	shisa7a	-0.17
ENSDARG00000079231	slc7a14b	-0.17
ENSDARG00000060397	hhip	-0.17
ENSDARG00000037320	fam131c	-0.17
ENSDARG00000043850	ftr54	-0.17
ENSDARG00000061417	nub1	-0.17
ENSDARG00000010515	dvl1a	-0.17
ENSDARG00000017634	pdcb	-0.17
ENSDARG00000004018	CHST13	-0.17
ENSDARG00000006065	znf385b	-0.17
ENSDARG00000062415	ctnnd2a	-0.17
ENSDARG00000011545	arrb2b	-0.17
ENSDARG00000019707	spout1	-0.17
ENSDARG00000044861	opn1lw2	-0.17
ENSDARG00000053526	enpp7.1	-0.17
ENSDARG00000073920	cntnap5a	-0.17
ENSDARG00000053525	enpp7.2	-0.17
ENSDARG00000045155	phf5a	-0.17
ENSDARG00000061543	ccdc85b	-0.17
ENSDARG00000060637	clstn2	-0.17
ENSDARG00000092359	si:dkeyp-113d7.10	-0.17
ENSDARG00000094181	shroom1	-0.17
ENSDARG00000015399	foxf1	-0.17
ENSDARG00000021209	kctd9a	-0.17
ENSDARG00000052928	arf6b	-0.17
ENSDARG00000070278	mettl14	-0.17
ENSDARG00000091585	kif28	-0.17
ENSDARG00000022350	nek1	-0.17
ENSDARG00000071013	arl6ip6	-0.17
ENSDARG00000012860	tmprss4b	-0.17
ENSDARG00000035452	camkk1a	-0.17
ENSDARG00000045956	kcnk10b	-0.17
ENSDARG00000053475	ngb	-0.17
ENSDARG00000077083	avpr1aa	-0.17
ENSDARG00000022712	stat3	-0.17
ENSDARG00000028096	cldn23a	-0.17
ENSDARG00000062790	CU639469.1	-0.17
ENSDARG00000062865	mras	-0.17
ENSDARG00000069953	kcnq5b	-0.17
ENSDARG00000099747	CABZ01111953.1	-0.17
ENSDARG00000075295	tulp1a	-0.17
ENSDARG00000002758	dedd1	-0.17
ENSDARG00000099913	snrnp35	-0.17
ENSDARG00000059109	si:dkeyp-113d7.1	-0.17
ENSDARG00000099044	BX548000.1	-0.17
ENSDARG00000012269	clcn1b	-0.17
ENSDARG00000098573	sgcd	-0.17
ENSDARG00000038754	plk3	-0.17
ENSDARG00000037153	atp6ap1b	-0.17
ENSDARG00000054903	mta3	-0.17
ENSDARG00000057652	dbpb	-0.17
ENSDARG00000087657	fasn	-0.17
ENSDARG00000078997	dclk3	-0.17
ENSDARG00000014138	acot8	-0.17
ENSDARG00000045262	gsnb	-0.17
ENSDARG00000062352	sema4ab	-0.17
ENSDARG00000056603	mcf2b	-0.17
ENSDARG00000024831	crhbp	-0.17
ENSDARG00000055552	dvl1b	-0.17
ENSDARG00000092680	si:dkey-58f10.12	-0.17
ENSDARG00000023546	kcnn1b	-0.17
ENSDARG00000035458	atp2a1l	-0.17
ENSDARG00000062138	ranbp10	-0.17
ENSDARG00000101104	FP102192.1	-0.17
ENSDARG00000031343	rab6bb	-0.17
ENSDARG00000034420	irx6a	-0.17
ENSDARG00000036560	gpr185b	-0.17
ENSDARG00000041340	mrpl51	-0.17
ENSDARG00000087048	si:dkey-165n16.1	-0.17
ENSDARG00000089607	CU929037.1	-0.17
ENSDARG00000111625	wu:fc75a09	-0.17
ENSDARG00000024874	dock4b	-0.17
ENSDARG00000057995	arl15b	-0.17
ENSDARG00000017985	C1H4orf33	-0.17
ENSDARG00000019326	prpsap2	-0.17
ENSDARG00000034600	tmem165	-0.17
ENSDARG00000071424	ap3d1	-0.17
ENSDARG00000077488	si:ch73-289h5.4	-0.17
ENSDARG00000091800	zgc:174260	-0.17
ENSDARG00000020053	nkd1	-0.17
ENSDARG00000023287	hsd17b3	-0.17
ENSDARG00000038788	dnai1.2	-0.17
ENSDARG00000090013	ccdc9b	-0.16
ENSDARG00000076262	pou3f2b	-0.16
ENSDARG00000018973	clptm1	-0.16
ENSDARG00000024092	lmbr1	-0.16
ENSDARG00000056976	ifit16	-0.16
ENSDARG00000074367	usp12b	-0.16
ENSDARG00000094935	si:dkey-58f10.11	-0.16
ENSDARG00000030975	ccdc80l1	-0.16
ENSDARG00000032976	cmlc1	-0.16
ENSDARG00000061989	mpnd	-0.16
ENSDARG00000075732	taf4b	-0.16
ENSDARG00000075831	slc7a8a	-0.16
ENSDARG00000031618	unm_sa1261	-0.16
ENSDARG00000043976	etf1b	-0.16
ENSDARG00000103478	nsun6	-0.16
ENSDARG00000028306	prph	-0.16
ENSDARG00000040295	apoeb	-0.16
ENSDARG00000055080	rbm4.2	-0.16
ENSDARG00000056695	phc2a	-0.16
ENSDARG00000061039	atp10a	-0.16
ENSDARG00000102257	soul3	-0.16
ENSDARG00000063572	perp	-0.16
ENSDARG00000095532	si:dkey-58f10.13	-0.16
ENSDARG00000003068	gorasp1a	-0.16
ENSDARG00000013251	hsf4	-0.16
ENSDARG00000055338	si:dkeyp-50d11.2	-0.16
ENSDARG00000060620	lig4	-0.16
ENSDARG00000078388	glis2a	-0.16
ENSDARG00000093745	htr1aa	-0.16
ENSDARG00000103485	card14	-0.16
ENSDARG00000055279	b3gat1b	-0.16
ENSDARG00000007496	ufl1	-0.16
ENSDARG00000068822	purba	-0.16
ENSDARG00000045157	si:ch211-147h1.4	-0.16
ENSDARG00000006307	shisa4	-0.16
ENSDARG00000013853	lmo4a	-0.16
ENSDARG00000058100	b3gnt3.4	-0.16
ENSDARG00000078201	vcam1a	-0.16
ENSDARG00000103081	CU182107.1	-0.16
ENSDARG00000035875	tmem54b	-0.16
ENSDARG00000053468	adam10a	-0.16
ENSDARG00000037889	wnt9b	-0.16
ENSDARG00000068166	whrnb	-0.16
ENSDARG00000004830	flot2a	-0.16
ENSDARG00000015657	zgc:77112	-0.16
ENSDARG00000078745	pnpla8	-0.16
ENSDARG00000079860	ppp1r16b	-0.16
ENSDARG00000095295	si:rp71-36a1.1	-0.16
ENSDARG00000043210	nfic	-0.16
ENSDARG00000101989	thrap3a	-0.16
ENSDARG00000042409	RALGDS	-0.16
ENSDARG00000063293	neto2b	-0.16
ENSDARG00000104823	znf648	-0.16
ENSDARG00000002031	tox4a	-0.16
ENSDARG00000029832	slc26a1	-0.16
ENSDARG00000037423	smim19	-0.16
ENSDARG00000042147	rbbp5	-0.16
ENSDARG00000058318	c1qtnf9	-0.16
ENSDARG00000006215	akr1b1.1	-0.16
ENSDARG00000019033	tmem59	-0.16
ENSDARG00000037455	ugt8	-0.16
ENSDARG00000043470	rsph3	-0.16
ENSDARG00000052330	slc4a2b	-0.16
ENSDARG00000053609	gatd1	-0.16
ENSDARG00000059365	nipal4	-0.16
ENSDARG00000101890	pigr	-0.16
ENSDARG00000003132	apip	-0.16
ENSDARG00000008858	cyp7b1	-0.16
ENSDARG00000115266	imp3	-0.16
ENSDARG00000098647	ankdd1a	-0.16
ENSDARG00000075584	itfg1	-0.16
ENSDARG00000076566	kank3	-0.16
ENSDARG00000076981	zgc:198329	-0.16
ENSDARG00000089871	jcada	-0.16
ENSDARG00000076052	sez6l2	-0.16
ENSDARG00000104593	cyp2k18	-0.16
ENSDARG00000070834	taf13	-0.16
ENSDARG00000103619	si:ch73-238c9.1	-0.16
ENSDARG00000094725	si:ch211-284e13.5	-0.16
ENSDARG00000003486	ppp1caa	-0.16
ENSDARG00000015563	zgc:123305	-0.16
ENSDARG00000024771	slc24a5	-0.16
ENSDARG00000037362	scube2	-0.16
ENSDARG00000045016	npffl	-0.16
ENSDARG00000057456	ppp3ccb	-0.16
ENSDARG00000057465	gfpt1	-0.16
ENSDARG00000057928	mzt2b	-0.16
ENSDARG00000104279	appa	-0.16
ENSDARG00000059613	nprl2	-0.16
ENSDARG00000079501	si:ch211-149l1.2	-0.16
ENSDARG00000077202	mocs2	-0.16
ENSDARG00000009031	tnikb	-0.16
ENSDARG00000025467	aatf	-0.16
ENSDARG00000059763	gabrd	-0.16
ENSDARG00000016065	tlr3	-0.16
ENSDARG00000099973	mia2	-0.16
ENSDARG00000026149	slc46a1	-0.16
ENSDARG00000029718	p2rx3b	-0.16
ENSDARG00000036778	hbs1l	-0.16
ENSDARG00000076755	ap5s1	-0.16
ENSDARG00000008904	smarca2	-0.16
ENSDARG00000026577	cdk2	-0.16
ENSDARG00000029388	si:dkey-90m5.4	-0.16
ENSDARG00000034885	bet1	-0.16
ENSDARG00000036051	irx4b	-0.16
ENSDARG00000039365	cuedc2	-0.16
ENSDARG00000043395	crip3	-0.16
ENSDARG00000056374	noxo1b	-0.16
ENSDARG00000068702	lysmd4	-0.16
ENSDARG00000073999	tapt1a	-0.16
ENSDARG00000005948	ankmy2a	-0.16
ENSDARG00000042833	rffl	-0.16
ENSDARG00000098431	comp	-0.16
ENSDARG00000024324	arhgap1	-0.16
ENSDARG00000002411	pde4cb	-0.16
ENSDARG00000025559	pex11g	-0.16
ENSDARG00000025754	ube2f	-0.16
ENSDARG00000036100	eya3	-0.16
ENSDARG00000036375	cyfip2	-0.16
ENSDARG00000038557	anks3	-0.16
ENSDARG00000038826	jph1b	-0.16
ENSDARG00000059424	rnf215	-0.16
ENSDARG00000070351	hoxc11a	-0.16
ENSDARG00000070846	dazap1	-0.16
ENSDARG00000101126	atad5b	-0.16
ENSDARG00000016856	pon2	-0.16
ENSDARG00000040284	si:dkey-79d12.5	-0.16
ENSDARG00000074468	prdm11	-0.16
ENSDARG00000027087	tgfb2	-0.16
ENSDARG00000105040	dipk1c	-0.16
ENSDARG00000054510	adrb2b	-0.15
ENSDARG00000089009	frmpd1b	-0.15
ENSDARG00000100223	gpa33a	-0.15
ENSDARG00000109861	crygm2d17	-0.15
ENSDARG00000101886	pdxdc1	-0.15
ENSDARG00000007795	cst3	-0.15
ENSDARG00000009153	pla2g1b	-0.15
ENSDARG00000017781	hsd17b10	-0.15
ENSDARG00000098348	znf326	-0.15
ENSDARG00000071583	gtf3ab	-0.15
ENSDARG00000077863	mettl22	-0.15
ENSDARG00000091222	si:dkey-190l8.2	-0.15
ENSDARG00000090106	slc17a7b	-0.15
ENSDARG00000021979	mical3a	-0.15
ENSDARG00000038151	zgc:92360	-0.15
ENSDARG00000010553	mmgt1	-0.15
ENSDARG00000008551	pole3	-0.15
ENSDARG00000013461	supt7l	-0.15
ENSDARG00000023267	atad1a	-0.15
ENSDARG00000025033	stx5a	-0.15
ENSDARG00000040925	wnt10b	-0.15
ENSDARG00000104343	ppic	-0.15
ENSDARG00000059348	rxfp3.3b	-0.15
ENSDARG00000061397	trip12	-0.15
ENSDARG00000073704	si:dkeyp-72g9.4	-0.15
ENSDARG00000077812	slc5a3b	-0.15
ENSDARG00000009131	slc10a4	-0.15
ENSDARG00000031359	cmpk2	-0.15
ENSDARG00000068915	si:ch73-42k18.1	-0.15
ENSDARG00000074565	pusl1	-0.15
ENSDARG00000077643	lypd6b	-0.15
ENSDARG00000003706	ryr2b	-0.15
ENSDARG00000078022	fyco1b	-0.15
ENSDARG00000060622	si:ch73-14h1.2	-0.15
ENSDARG00000041011	gemin7	-0.15
ENSDARG00000057374	sfxn3	-0.15
ENSDARG00000074156	sgca	-0.15
ENSDARG00000007678	ttyh3b	-0.15
ENSDARG00000077653	rabl6b	-0.15
ENSDARG00000005462	kif4	-0.15
ENSDARG00000027649	cpsf3	-0.15
ENSDARG00000038296	tmem86b	-0.15
ENSDARG00000051823	hyal4	-0.15
ENSDARG00000063882	cox19	-0.15
ENSDARG00000067710	shisal1b	-0.15
ENSDARG00000075735	cxxc5b	-0.15
ENSDARG00000076290	calr	-0.15
ENSDARG00000094191	nup37	-0.15
ENSDARG00000099766	myl12.1	-0.15
ENSDARG00000018953	gclm	-0.15
ENSDARG00000035663	zgc:103438	-0.15
ENSDARG00000037403	hspa8b	-0.15
ENSDARG00000075993	clic5a	-0.15
ENSDARG00000099786	actn4	-0.15
ENSDARG00000091539	ptprjb.1	-0.15
ENSDARG00000102520	BX323588.1	-0.15
ENSDARG00000104041	CR388132.2	-0.15
ENSDARG00000113626	znf976	-0.15
ENSDARG00000000588	grasp	-0.15
ENSDARG00000001994	stxbp1a	-0.15
ENSDARG00000045074	arl4d	-0.15
ENSDARG00000060680	si:ch73-127m5.1	-0.15
ENSDARG00000068493	cyp2y3	-0.15
ENSDARG00000104372	gnb1b	-0.15
ENSDARG00000013056	itpk1a	-0.15
ENSDARG00000022518	pex5la	-0.15
ENSDARG00000031203	commd1	-0.15
ENSDARG00000043848	sod1	-0.15
ENSDARG00000052558	porcn	-0.15
ENSDARG00000062272	afg3l2	-0.15
ENSDARG00000012824	itga3b	-0.15
ENSDARG00000053934	hdhd3	-0.15
ENSDARG00000067889	gltpd2	-0.15
ENSDARG00000026017	xpnpep2	-0.15
ENSDARG00000102820	cib2	-0.15
ENSDARG00000044281	erbin	-0.15
ENSDARG00000077341	ppp1r14c	-0.15
ENSDARG00000055852	mtnr1ab	-0.15
ENSDARG00000069378	pard6a	-0.15
ENSDARG00000071025	dytn	-0.15
ENSDARG00000090223	msl1b	-0.15
ENSDARG00000111716	si:ch211-162i8.5	-0.15
ENSDARG00000028628	gdap1l1	-0.15
ENSDARG00000030166	hyi	-0.15
ENSDARG00000032369	btbd6b	-0.15
ENSDARG00000098347	si:ch1073-181h11.4	-0.15
ENSDARG00000107858	CABZ01073424.1	-0.15
ENSDARG00000029069	tnni2a.4	-0.15
ENSDARG00000095698	si:dkey-228a15.1	-0.15
ENSDARG00000071192	cx40.8	-0.15
ENSDARG00000046081	bloc1s2	-0.15
ENSDARG00000017590	nit2	-0.15
ENSDARG00000032157	grk6	-0.15
ENSDARG00000101654	si:ch211-188c18.1	-0.15
ENSDARG00000104542	ppt2	-0.15
ENSDARG00000114019	CABZ01088149.1	-0.15
ENSDARG00000042717	adipor1b	-0.15
ENSDARG00000057062	si:dkey-157g16.6	-0.15
ENSDARG00000070623	med10	-0.15
ENSDARG00000099936	nlrc3l	-0.15
ENSDARG00000020976	ubald1b	-0.15
ENSDARG00000032083	dpysl2b	-0.15
ENSDARG00000054771	ghra	-0.15
ENSDARG00000010155	abi1a	-0.15
ENSDARG00000022550	gxylt1b	-0.15
ENSDARG00000075349	si:ch73-138n13.1	-0.15
ENSDARG00000008966	tbl1xr1b	-0.15
ENSDARG00000037554	arhgef3l	-0.15
ENSDARG00000099481	ttc8	-0.15
ENSDARG00000051959	mmp15a	-0.15
ENSDARG00000104958	kbtbd11	-0.15
ENSDARG00000101234	nsmfb	-0.15
ENSDARG00000069471	mhc1zca	-0.15
ENSDARG00000074378	junba	-0.15
ENSDARG00000076093	ftr76	-0.15
ENSDARG00000088882	si:ch211-149b19.2	-0.15
ENSDARG00000089569	pstpip2	-0.15
ENSDARG00000018460	mbnl2	-0.15
ENSDARG00000017773	slc16a12a	-0.15
ENSDARG00000025889	usp14	-0.15
ENSDARG00000017429	sphkap	-0.15
ENSDARG00000069184	ubtd2	-0.15
ENSDARG00000008757	entpd6	-0.15
ENSDARG00000019961	znf513a	-0.15
ENSDARG00000020841	rbm7	-0.15
ENSDARG00000026663	tlr19	-0.15
ENSDARG00000038508	chrnb3b	-0.15
ENSDARG00000043339	abraxas1	-0.15
ENSDARG00000051761	trim44	-0.15
ENSDARG00000058115	fgfr2	-0.15
ENSDARG00000058425	rab35b	-0.15
ENSDARG00000061737	ece1	-0.15
ENSDARG00000068382	pglyrp5	-0.15
ENSDARG00000011671	pde6b	-0.15
ENSDARG00000027940	kcnf1a	-0.15
ENSDARG00000075024	si:ch73-375g18.1	-0.15
ENSDARG00000061466	cpne5a	-0.15
ENSDARG00000013775	si:dkey-246g23.4	-0.15
ENSDARG00000035357	gnb2	-0.15
ENSDARG00000015224	cd2ap	-0.15
ENSDARG00000016368	zbtb8os	-0.15
ENSDARG00000035809	col1a1b	-0.15
ENSDARG00000035835	eef2k	-0.15
ENSDARG00000039063	CR847936.1	-0.15
ENSDARG00000043323	lnx1	-0.15
ENSDARG00000070543	grin2ab	-0.15
ENSDARG00000005236	srcap	-0.15
ENSDARG00000056105	syt11b	-0.15
ENSDARG00000060921	pla2g6	-0.15
ENSDARG00000076160	si:dkey-285e18.2	-0.15
ENSDARG00000103283	si:dkey-238o14.7	-0.15
ENSDARG00000003854	acsl1b	-0.15
ENSDARG00000029331	atxn7l3	-0.15
ENSDARG00000003216	anxa2a	-0.15
ENSDARG00000099732	gfra1a	-0.15
ENSDARG00000000503	stx1b	-0.15
ENSDARG00000105112	ntn1a	-0.15
ENSDARG00000069006	tle3b	-0.15
ENSDARG00000102608	zgc:109986	-0.15
ENSDARG00000009026	ank2a	-0.15
ENSDARG00000017703	paqr3a	-0.15
ENSDARG00000028222	itgb8	-0.15
ENSDARG00000056036	stxbp1b	-0.15
ENSDARG00000058226	ak3	-0.15
ENSDARG00000063288	slc2a11b	-0.15
ENSDARG00000071669	smyd5	-0.15
ENSDARG00000109327	znf1140	-0.15
ENSDARG00000035184	tmem150ab	-0.15
ENSDARG00000041729	sntb1	-0.15
ENSDARG00000076622	atp13a3	-0.15
ENSDARG00000056549	vps26a	-0.15
ENSDARG00000058325	casp8	-0.15
ENSDARG00000062519	abcc13	-0.15
ENSDARG00000071414	cybc1	-0.15
ENSDARG00000076928	tet2	-0.15
ENSDARG00000077155	si:ch211-157p22.10	-0.15
ENSDARG00000091762	zbtb40	-0.15
ENSDARG00000101999	cog3	-0.15
ENSDARG00000040137	jdp2a	-0.15
ENSDARG00000063583	map2k4a	-0.15
ENSDARG00000068981	glceb	-0.14
ENSDARG00000052244	zgc:158564	-0.14
ENSDARG00000058985	KCNJ6	-0.14
ENSDARG00000060566	cluhb	-0.14
ENSDARG00000074254	abcb6b	-0.14
ENSDARG00000104193	CABZ01019904.1	-0.14
ENSDARG00000010789	homer3b	-0.14
ENSDARG00000016718	mmp11b	-0.14
ENSDARG00000025671	grm6b	-0.14
ENSDARG00000037895	ramp2	-0.14
ENSDARG00000045983	zbtb43	-0.14
ENSDARG00000059815	oaz2b	-0.14
ENSDARG00000062585	brat1	-0.14
ENSDARG00000074653	si:ch211-233m11.1	-0.14
ENSDARG00000076913	eme1	-0.14
ENSDARG00000077039	esama	-0.14
ENSDARG00000004648	kctd16a	-0.14
ENSDARG00000061030	vezf1b	-0.14
ENSDARG00000035858	cnn2	-0.14
ENSDARG00000099533	zgc:113279	-0.14
ENSDARG00000063544	pip4k2ab	-0.14
ENSDARG00000021115	spata6	-0.14
ENSDARG00000028275	sult1st1	-0.14
ENSDARG00000044183	prkab1a	-0.14
ENSDARG00000059279	tfap2a	-0.14
ENSDARG00000061690	nxpe3	-0.14
ENSDARG00000075487	si:ch211-267e7.3	-0.14
ENSDARG00000100631	klhl12	-0.14
ENSDARG00000026771	tmem41ab	-0.14
ENSDARG00000100889	galnt18a	-0.14
ENSDARG00000052994	slc25a28	-0.14
ENSDARG00000058370	ropn1l	-0.14
ENSDARG00000059972	raly	-0.14
ENSDARG00000060095	kcnb1	-0.14
ENSDARG00000102972	CABZ01075125.1	-0.14
ENSDARG00000068213	fzd10	-0.14
ENSDARG00000052994	slc25a28	-0.14
ENSDARG00000102793	slc16a6a	-0.14
ENSDARG00000099048	znf1070	-0.14
ENSDARG00000104124	znf1069	-0.14
ENSDARG00000089921	smim4	-0.14
ENSDARG00000003398	rbpja	-0.14
ENSDARG00000054355	dcaf7	-0.14
ENSDARG00000055470	cdc16	-0.14
ENSDARG00000056855	gatc	-0.14
ENSDARG00000060116	camk1a	-0.14
ENSDARG00000009160	kmo	-0.14
ENSDARG00000021154	zgc:92040	-0.14
ENSDARG00000025012	tpi1a	-0.14
ENSDARG00000031463	syt6b	-0.14
ENSDARG00000034424	atp1b2b	-0.14
ENSDARG00000052654	thrab	-0.14
ENSDARG00000062471	tafa4b	-0.14
ENSDARG00000078195	fhit	-0.14
ENSDARG00000095185	si:ch211-274p24.2	-0.14
ENSDARG00000020871	ptprz1b	-0.14
ENSDARG00000027397	vangl2	-0.14
ENSDARG00000100944	glrx2	-0.14
ENSDARG00000088367	si:cabz01069013.3	-0.14
ENSDARG00000018853	si:dkey-199f5.8	-0.14
ENSDARG00000098753	elmo1	-0.14
ENSDARG00000101457	cdc42ep4a	-0.14
ENSDARG00000042876	abracl	-0.14
ENSDARG00000044766	mitd1	-0.14
ENSDARG00000044923	ube2w	-0.14
ENSDARG00000054978	kifc3	-0.14
ENSDARG00000057227	si:dkey-222b8.4	-0.14
ENSDARG00000078195	fhit	-0.14
ENSDARG00000071377	hsd11b1la	-0.14
ENSDARG00000075253	pik3cb	-0.14
ENSDARG00000103125	tsc2	-0.14
ENSDARG00000061131	kif21a	-0.14
ENSDARG00000059026	zgc:123217	-0.14
ENSDARG00000090804	gpr155a	-0.14
ENSDARG00000006008	dct	-0.14
ENSDARG00000003395	col4a3	-0.14
ENSDARG00000014634	mbtps1	-0.14
ENSDARG00000015174	atp6v0a1b	-0.14
ENSDARG00000031261	sap30bp	-0.14
ENSDARG00000040031	tardbp	-0.14
ENSDARG00000054224	ipo11	-0.14
ENSDARG00000055350	sun1	-0.14
ENSDARG00000059886	fam222ba	-0.14
ENSDARG00000052341	sgcb	-0.14
ENSDARG00000105117	sdad1	-0.14
ENSDARG00000108388	CU184872.1	-0.14
ENSDARG00000069453	zgc:113314	-0.14
ENSDARG00000071498	fhl1a	-0.14
ENSDARG00000073792	man1b1a	-0.14
ENSDARG00000058050	smyd3	-0.14
ENSDARG00000086222	nat16	-0.14
ENSDARG00000088739	CR382327.1	-0.14
ENSDARG00000077545	si:dkey-16p21.7	-0.14
ENSDARG00000030335	zc3h10	-0.14
ENSDARG00000094132	igf1	-0.14
ENSDARG00000071205	tmem170b	-0.14
ENSDARG00000117613	CABZ01030033.1	-0.14
ENSDARG00000012593	col5a1	-0.14
ENSDARG00000032577	clcn6	-0.14
ENSDARG00000052061	col4a6	-0.14
ENSDARG00000057789	lyz	-0.14
ENSDARG00000069507	mettl27	-0.14
ENSDARG00000078541	cers3a	-0.14
ENSDARG00000089572	tfpt	-0.14
ENSDARG00000004251	dhfr	-0.14
ENSDARG00000008592	mtmr8	-0.14
ENSDARG00000008727	ranbp3a	-0.14
ENSDARG00000015749	hps3	-0.14
ENSDARG00000017605	rpp40	-0.14
ENSDARG00000024189	pnocb	-0.14
ENSDARG00000032603	st7l	-0.14
ENSDARG00000042539	ywhaqa	-0.14
ENSDARG00000054191	pgk1	-0.14
ENSDARG00000056926	drd2a	-0.14
ENSDARG00000057110	slc25a1a	-0.14
ENSDARG00000070565	adap2	-0.14
ENSDARG00000104380	si:dkey-238k10.2	-0.14
ENSDARG00000109360	FO704848.1	-0.14
ENSDARG00000045596	rassf8a	-0.14
ENSDARG00000116617	spaca4l	-0.14
ENSDARG00000089055	ube2ka	-0.14
ENSDARG00000061830	prss12	-0.14
ENSDARG00000042671	odr4	-0.14
ENSDARG00000042803	rab3c	-0.14
ENSDARG00000104101	RIMBP2	-0.14
ENSDARG00000093960	si:dkey-111e8.5	-0.14
ENSDARG00000009868	dcaf11	-0.14
ENSDARG00000103915	ero1b	-0.14
ENSDARG00000104451	slc39a7	-0.14
ENSDARG00000101109	cldn15b	-0.14
ENSDARG00000078842	tns1a	-0.14
ENSDARG00000012368	ttc21b	-0.14
ENSDARG00000016875	gys1	-0.14
ENSDARG00000035859	angptl4	-0.14
ENSDARG00000037491	bmp15	-0.14
ENSDARG00000043593	rapgef1a	-0.14
ENSDARG00000054153	ftr50	-0.14
ENSDARG00000062319	si:dkey-103g5.3	-0.14
ENSDARG00000068404	tbcb	-0.14
ENSDARG00000074415	zgc:171482	-0.14
ENSDARG00000061207	ttc7b	-0.14
ENSDARG00000079308	tor3a	-0.14
ENSDARG00000105781	zgc:171727	-0.14
ENSDARG00000074169	gpam	-0.14
ENSDARG00000102402	fut11	-0.14
ENSDARG00000061195	cnnm2a	-0.14
ENSDARG00000090346	zmp:0000000991	-0.14
ENSDARG00000099974	ldb3b	-0.14
ENSDARG00000053953	myadml2	-0.14
ENSDARG00000061004	cox11	-0.14
ENSDARG00000077407	si:dkey-184p18.2	-0.14
ENSDARG00000071735	prlh2	-0.14
ENSDARG00000074414	sema4ba	-0.14
ENSDARG00000077407	si:dkey-184p18.2	-0.14
ENSDARG00000104226	BX571813.1	-0.14
ENSDARG00000035895	fndc5b	-0.14
ENSDARG00000040584	eef1akmt1	-0.14
ENSDARG00000059897	ntrk2a	-0.14
ENSDARG00000060537	atad2b	-0.14
ENSDARG00000068148	arrdc1a	-0.14
ENSDARG00000070425	dll4	-0.14
ENSDARG00000071684	rx1	-0.14
ENSDARG00000103359	slitrk5a	-0.14
ENSDARG00000005185	cpn1	-0.14
ENSDARG00000022858	wnt7ba	-0.14
ENSDARG00000027355	slc25a4	-0.14
ENSDARG00000035391	ptcd2	-0.14
ENSDARG00000037177	zc3h13	-0.14
ENSDARG00000039269	arg2	-0.14
ENSDARG00000040076	pycard	-0.14
ENSDARG00000057610	cdkn2c	-0.14
ENSDARG00000057767	nudt4a	-0.14
ENSDARG00000091683	cnrip1a	-0.14
ENSDARG00000101351	si:dkey-16p6.1	-0.14
ENSDARG00000004227	pde3a	-0.14
ENSDARG00000042337	chrac1	-0.14
ENSDARG00000074221	zgc:172302	-0.14
ENSDARG00000054036	rnf34b	-0.14
ENSDARG00000099184	map2k6	-0.14
ENSDARG00000037192	zgc:113364	-0.14
ENSDARG00000058154	znf385c	-0.14
ENSDARG00000104101	RIMBP2	-0.14
ENSDARG00000005576	mphosph8	-0.14
ENSDARG00000008979	golga1	-0.14
ENSDARG00000013031	mta2	-0.14
ENSDARG00000026986	rexo1	-0.14
ENSDARG00000030176	zgc:92429	-0.14
ENSDARG00000038693	gng7	-0.14
ENSDARG00000044365	angptl3	-0.14
ENSDARG00000052178	eif2s1b	-0.14
ENSDARG00000061846	rxfp3.2b	-0.14
ENSDARG00000070545	top1l	-0.14
ENSDARG00000078485	snpha	-0.14
ENSDARG00000079586	gabrb2a	-0.14
ENSDARG00000079623	ubtd1b	-0.14
ENSDARG00000013343	kif26ba	-0.14
ENSDARG00000045331	pkp4	-0.14
ENSDARG00000055278	cfb	-0.14
ENSDARG00000058140	ttc25	-0.14
ENSDARG00000060439	clcn2c	-0.14
ENSDARG00000068261	pros1	-0.14
ENSDARG00000104681	si:dkeyp-87d1.1	-0.14
ENSDARG00000087178	scpp9	-0.14
ENSDARG00000058140	ttc25	-0.14
ENSDARG00000091477	znf1066	-0.14
ENSDARG00000016788	zeb1a	-0.14
ENSDARG00000007996	pou2f1b	-0.14
ENSDARG00000103311	fbln1	-0.14
ENSDARG00000099612	zgc:66483	-0.14
ENSDARG00000099888	snn	-0.14
ENSDARG00000015016	kif26ab	-0.14
ENSDARG00000028943	mtss1la	-0.14
ENSDARG00000032465	slc1a8b	-0.14
ENSDARG00000100264	thumpd1	-0.14
ENSDARG00000074661	gper1	-0.14
ENSDARG00000006399	ywhae1	-0.14
ENSDARG00000013051	zgc:158412	-0.14
ENSDARG00000020455	si:ch211-171h4.3	-0.14
ENSDARG00000022698	lad1	-0.14
ENSDARG00000027552	mapk1	-0.14
ENSDARG00000028335	hmga1a	-0.14
ENSDARG00000005814	klhl10a	-0.14
ENSDARG00000028982	pcca	-0.14
ENSDARG00000029881	kcnh2a	-0.14
ENSDARG00000039338	gadd45gip1	-0.14
ENSDARG00000076850	si:ch211-157b11.14	-0.14
ENSDARG00000077299	yars2	-0.14
ENSDARG00000092436	BX537137.1	-0.14
ENSDARG00000060526	bmp3	-0.14
ENSDARG00000027777	tnfaip3	-0.13
ENSDARG00000062711	gal3st1a	-0.13
ENSDARG00000062929	si:dkeyp-9d4.4	-0.13
ENSDARG00000005853	slc25a6	-0.13
ENSDARG00000022254	prkcbb	-0.13
ENSDARG00000053155	alg3	-0.13
ENSDARG00000061908	mfsd12a	-0.13
ENSDARG00000004581	sel1l	-0.13
ENSDARG00000036855	plagx	-0.13
ENSDARG00000059323	rpn1	-0.13
ENSDARG00000069869	zgc:113030	-0.13
ENSDARG00000071868	znf711	-0.13
ENSDARG00000005616	bfb	-0.13
ENSDARG00000006758	fam234b	-0.13
ENSDARG00000020702	odf2b	-0.13
ENSDARG00000026990	klhl6	-0.13
ENSDARG00000040131	zfyve26	-0.13
ENSDARG00000045946	sec24d	-0.13
ENSDARG00000056468	asb16	-0.13
ENSDARG00000058571	pdp2	-0.13
ENSDARG00000058993	rock1	-0.13
ENSDARG00000070045	celf4	-0.13
ENSDARG00000074581	add2	-0.13
ENSDARG00000114124	si:dkey-3p4.8	-0.13
ENSDARG00000109717	SLC35E2A	-0.13
ENSDARG00000088439	gm2a	-0.13
ENSDARG00000055763	tmem115	-0.13
ENSDARG00000073738	dennd2c	-0.13
ENSDARG00000004204	efhc2	-0.13
ENSDARG00000070539	arf3a	-0.13
ENSDARG00000102161	sdk2a	-0.13
ENSDARG00000068983	btbd9	-0.13
ENSDARG00000076025	dgkzb	-0.13
ENSDARG00000007531	zcchc9	-0.13
ENSDARG00000102937	hspbp1	-0.13
ENSDARG00000013704	cers2a	-0.13
ENSDARG00000102564	gfra1b	-0.13
ENSDARG00000032552	2005-03-01	-0.13
ENSDARG00000079654	st3gal1	-0.13
ENSDARG00000040666	nifk	-0.13
ENSDARG00000053456	GK3P	-0.13
ENSDARG00000056259	tmem131	-0.13
ENSDARG00000057303	galnt7	-0.13
ENSDARG00000098350	mxd3	-0.13
ENSDARG00000062640	kcnh8	-0.13
ENSDARG00000070098	lcorl	-0.13
ENSDARG00000088378	znf1000	-0.13
ENSDARG00000092228	si:dkey-27p18.3	-0.13
ENSDARG00000055518	pygma	-0.13
ENSDARG00000036816	pou2f2a	-0.13
ENSDARG00000020611	C18H19orf47	-0.13
ENSDARG00000013434	hira	-0.13
ENSDARG00000062577	arhgap35a	-0.13
ENSDARG00000091777	mapkap1	-0.13
ENSDARG00000001244	srrm1	-0.13
ENSDARG00000011973	slc35d1a	-0.13
ENSDARG00000019566	neurod1	-0.13
ENSDARG00000024381	msto1	-0.13
ENSDARG00000025465	spon2a	-0.13
ENSDARG00000099312	jpt1b	-0.13
ENSDARG00000031116	dnal4a	-0.13
ENSDARG00000038635	magoh	-0.13
ENSDARG00000042684	serpinc1	-0.13
ENSDARG00000055229	ncs1a	-0.13
ENSDARG00000061272	BX294434.1	-0.13
ENSDARG00000061885	satb2	-0.13
ENSDARG00000075833	lyve1a	-0.13
ENSDARG00000098337	CR381673.1	-0.13
ENSDARG00000059885	frmd3	-0.13
ENSDARG00000062361	paxbp1	-0.13
ENSDARG00000023840	pfkfb2a	-0.13
ENSDARG00000057606	arl4ca	-0.13
ENSDARG00000076238	gramd1c	-0.13
ENSDARG00000076420	dkk2	-0.13
ENSDARG00000079502	gal3st2	-0.13
ENSDARG00000093659	entpd5b	-0.13
ENSDARG00000104687	slc16a9b	-0.13
ENSDARG00000011723	C2H5orf22	-0.13
ENSDARG00000015747	aarsd1	-0.13
ENSDARG00000100426	fam167b	-0.13
ENSDARG00000024278	adh8b	-0.13
ENSDARG00000029075	pfkfb4b	-0.13
ENSDARG00000033604	lrpap1	-0.13
ENSDARG00000043019	exoc1	-0.13
ENSDARG00000055760	srm	-0.13
ENSDARG00000076252	si:dkey-247i3.1	-0.13
ENSDARG00000030665	CU929230.1	-0.13
ENSDARG00000093367	si:ch1073-272j17.3	-0.13
ENSDARG00000035700	zgc:101664	-0.13
ENSDARG00000004836	dnajc5ab	-0.13
ENSDARG00000030665	CU929230.1	-0.13
ENSDARG00000035837	mosmob	-0.13
ENSDARG00000078868	tmem74b	-0.13
ENSDARG00000005775	scn8aa	-0.13
ENSDARG00000006678	pth2ra	-0.13
ENSDARG00000010862	amt	-0.13
ENSDARG00000011055	fbxo9	-0.13
ENSDARG00000035695	scxa	-0.13
ENSDARG00000056587	cyp2r1	-0.13
ENSDARG00000068380	foxg1c	-0.13
ENSDARG00000079201	tshz2	-0.13
ENSDARG00000090480	ccdc17	-0.13
ENSDARG00000091821	smc6	-0.13
ENSDARG00000075046	rnf151	-0.13
ENSDARG00000088898	caln1	-0.13
ENSDARG00000028848	lsm12a	-0.13
ENSDARG00000103032	rap2b	-0.13
ENSDARG00000014954	snx33	-0.13
ENSDARG00000040982	fgf14	-0.13
ENSDARG00000054423	slc7a6	-0.13
ENSDARG00000079366	ppp1r9ba	-0.13
ENSDARG00000089078	si:ch211-160j14.3	-0.13
ENSDARG00000095962	fhdc5	-0.13
ENSDARG00000009525	tial1	-0.13
ENSDARG00000016541	sash3	-0.13
ENSDARG00000021305	slc30a2	-0.13
ENSDARG00000029768	waplb	-0.13
ENSDARG00000030665	CU929230.1	-0.13
ENSDARG00000030782	exoc3l2b	-0.13
ENSDARG00000031383	klhl38a	-0.13
ENSDARG00000043734	trmu	-0.13
[truncated: 998 more rows]

## Sheet: Table 5 - Gene Ontology results
David
Context+ ≤ -0,2
GO	p-value	Fold	-log(pvalue)		KEGG	p-value	Fold	-log(pvalue)
angiogenesis	3.4e-05	3	4.46852		Adherens junction	0.0084	2.5	2.07572
filopodium assembly	0.0024	13.4	2.61979		Wnt signaling pathway	0.032	1.8	1.49485
cartilage development	0.0075	2.9	2.12494		Tight junction	0.037	2.1	1.4318
multicellular organism development	0.0095	1.5	2.02228		Regulation of actin cytoskeleton	0.037	1.6	1.4318
transport	0.01	1.4	2
semaphorin-plexin signaling pathway	0.014	3.5	1.85387
cell division	0.015	2.4	1.82391
skeletal muscle tissue development	0.016	3.4	1.79588
positive regulation of sequence-specific DNA binding transcription factor activity	0.016	7.2	1.79588
epithalamus development	0.017	14	1.76955
negative chemotaxis	0.018	4.9	1.74473
dorsal/ventral pattern formation	0.019	2.3	1.72125
protein ubiquitination involved in ubiquitin-dependent protein catabolic process	0.019	2.3	1.72125
pancreas development	0.02	3.8	1.69897
embryonic pectoral fin morphogenesis	0.023	4.5	1.63827
liver morphogenesis	0.024	11.7	1.61979
UDP-N-acetylglucosamine biosynthetic process	0.024	11.7	1.61979
embryonic retina morphogenesis in camera-type eye	0.027	4.3	1.56864
lipid catabolic process	0.029	3.4	1.5376
ER-associated ubiquitin-dependent protein catabolic process	0.034	4	1.46852
actomyosin structure organization	0.034	5.5	1.46852
retina development in camera-type eye	0.034	2.4	1.46852
negative regulation of axon extension involved in axon guidance	0.046	3.7	1.33724
Full list
GO	p-value	Fold	-log(pvalue)		KEGG	p-value	Fold	-log(pvalue)
small GTPase mediated signal transduction	0.000217332	1.59039	3.66288		Insulin signaling pathway	0.0018408	1.63625	2.73499
multicellular organism development	0.000959359	1.36915	3.01802		Wnt signaling pathway	0.00222873	1.63226	2.65194
ntracellular signal transduction	0.0011094	1.47533	2.95491		Regulation of actin cytoskeleton	0.00282465	1.46456	2.54903
somatic muscle development	0.00135586	5.86779	2.86779		Focal adhesion	0.00311739	1.48399	2.50621
neural tube formation	0.00331932	4.21277	2.47895		Insulin resistance	0.0135512	1.57348	1.86802
skeletal muscle tissue development	0.00591042	2.28192	2.22838		Mucin type O-Glycan biosynthesis	0.0255487	2.40543	1.59263
protein glycosylation	0.00622771	1.7174	2.20567		Endocytosis	0.0297846	1.3013	1.52601
membrane protein ectodomain proteolysis	0.00674247	5.58837	2.17118		Fatty acid biosynthesis	0.0590029	2.70611	1.22913
ion transport	0.0078241	1.31768	2.10657		Sphingolipid metabolism	0.0633497	1.6838	1.19826
positive regulation of DNA repair	0.00802627	4.26748	2.09549		Propanoate metabolism	0.0818311	2.0618	1.08708
angiogenesis	0.0125878	1.56474	1.90005		Melanogenesis	0.0858944	1.36951	1.06604
semaphorin-plexin signaling pathway	0.0130594	2.16401	1.88408		ECM-receptor interaction	0.0864102	1.51453	1.06343
brain development	0.0139617	1.52771	1.85506		Alanine, aspartate and glutamate metabolism	0.0918549	1.80407	1.0369
actomyosin structure organization	0.0152462	3.22153	1.81684		mRNA surveillance pathway	0.0930794	1.47606	1.03115
negative regulation of axon extension involved in axon guidance	0.0159866	2.44491	1.79624		Other types of O-glycan biosynthesis	0.0956188	1.9907	1.01946
melanocyte migration	0.0196484	4.34651	1.70667
muscle fiber development	0.0210327	2.72129	1.67711
cation transport	0.0211759	2.03417	1.67416
potassium ion transport	0.0223452	1.60486	1.65082
negative chemotaxis	0.0265055	2.6079	1.57666
glomerular visceral epithelial cell development	0.0267342	2.88242	1.57293
regulation of Rho protein signal transduction	0.0302379	1.6471	1.51945
phosphorylation	0.0305046	1.20825	1.51563
melanocyte differentiation	0.0307718	2.34711	1.51185
transmembrane transport	0.036082	1.24055	1.44271
phospholipid biosynthetic process	0.0401818	2.4073	1.39597
fructose 6-phosphate metabolic process	0.0417528	3.55623	1.37931
axon guidance	0.04417	1.66254	1.35487
regulation of chemokine activity	0.0447734	7.82371	1.34898
neural crest cell migration	0.0472389	1.6187	1.3257
hindbrain development	0.0474149	1.95593	1.32409
inner ear receptor cell development	0.0489546	4.47069	1.31021
filopodium assembly	0.0489546	4.47069	1.31021
positive regulation of axon extension	0.0489546	4.47069	1.31021
Panther
Context+ ≤ -0,2
GO	p-value	Fold	-log(pvalue)
tube development	2.83e-06	2.06	5.54821
anatomical structure development	1.02e-07	1.42	6.9914
developmental process	1.68e-07	1.4	6.77469
multicellular organism development	2.27e-08	1.47	7.64397
multicellular organismal process	3.39e-07	1.38	6.4698
anatomical structure formation involved in morphogenesis	1.33e-05	1.95	4.87615
anatomical structure morphogenesis	7.4e-07	1.62	6.13077
nervous system development	6.84e-05	1.55	4.16494
system development	6.86e-08	1.49	7.16368
cell differentiation	1.8e-05	1.5	4.74473
cellular developmental process	2.52e-05	1.48	4.5986
cellular process	2.85e-08	1.16	7.54516
Full list
GO	p-value	Fold	-log(pvalue)
negative regulation of cytoskeleton organization (GO:0051494)	0.000243	2.91	3.61439
small GTPase mediated signal transduction (GO:0007264)	2.68e-05	1.98	4.57187
inorganic cation transmembrane transport (GO:0098662)	8.75e-05	1.71	4.05799
cation transmembrane transport (GO:0098655)	7.69e-05	1.69	4.11407
metal ion transport (GO:0030001)	9.81e-05	1.66	4.00833
actin filament-based process (GO:0030029)	9.32e-05	1.64	4.03058
actin cytoskeleton organization (GO:0030036)	0.000104	1.64	3.98297
inorganic ion transmembrane transport (GO:0098660)	0.00027	1.64	3.56864
positive regulation of molecular function (GO:0044093)	0.000278	1.59	3.55596
cation transport (GO:0006812)	0.000124	1.56	3.90658
carbohydrate derivative metabolic process (GO:1901135)	6.38e-05	1.53	4.19518
tube development (GO:0035295)	8.1e-05	1.52	4.09151
regulation of localization (GO:0032879)	2.91e-05	1.52	4.53611
regulation of cellular component organization (GO:0051128)	4.1e-05	1.49	4.38722
tissue development (GO:0009888)	6.55e-07	1.45	6.18376
locomotion (GO:0040011)	0.000245	1.44	3.61083
regulation of molecular function (GO:0065009)	0.000276	1.43	3.55909
intracellular signal transduction (GO:0035556)	7.96e-06	1.42	5.09909
transmembrane transport (GO:0055085)	0.00022	1.4	3.65758
ion transport (GO:0006811)	0.000209	1.4	3.67985
cell development (GO:0048468)	8.34e-05	1.39	4.07883
anatomical structure morphogenesis (GO:0009653)	4.62e-07	1.39	6.33536
nervous system development (GO:0007399)	1.1e-05	1.37	4.95861
cell differentiation (GO:0030154)	2.75e-06	1.34	5.56067
system development (GO:0048731)	1.69e-09	1.33	8.77211
cellular developmental process (GO:0048869)	3.37e-06	1.33	5.47237
multicellular organism development (GO:0007275)	1.95e-10	1.33	9.70997
positive regulation of cellular process (GO:0048522)	2.43e-05	1.31	4.61439
phosphorus metabolic process (GO:0006793)	6.12e-05	1.31	4.21325
protein modification process (GO:0036211)	1.06e-05	1.31	4.97469
cellular protein modification process (GO:0006464)	1.06e-05	1.31	4.97469
regulation of biological quality (GO:0065008)	9.3e-05	1.3	4.03152
anatomical structure development (GO:0048856)	9.47e-10	1.3	9.02365
phosphate-containing compound metabolic process (GO:0006796)	0.000152	1.3	3.81816
developmental process (GO:0032502)	8.85e-10	1.29	9.05306
macromolecule modification (GO:0043412)	2.05e-05	1.29	4.68825
animal organ development (GO:0048513)	2.52e-05	1.28	4.5986
positive regulation of biological process (GO:0048518)	6.05e-05	1.27	4.21824
multicellular organismal process (GO:0032501)	2.75e-09	1.27	8.56067
localization (GO:0051179)	9.68e-07	1.26	6.01412
transport (GO:0006810)	4.16e-05	1.25	4.38091
establishment of localization (GO:0051234)	5.41e-05	1.25	4.2668
cellular protein metabolic process (GO:0044267)	0.000135	1.23	3.86967
cell communication (GO:0007154)	6.61e-06	1.23	5.1798
signaling (GO:0023052)	9.63e-06	1.23	5.01637
signal transduction (GO:0007165)	2.52e-05	1.22	4.5986
organonitrogen compound metabolic process (GO:1901564)	2.8e-05	1.21	4.55284
cellular component organization (GO:0016043)	0.000175	1.2	3.75696
regulation of metabolic process (GO:0019222)	0.000178	1.2	3.74958
biological regulation (GO:0065007)	4.27e-12	1.2	11.3696
cellular response to stimulus (GO:0051716)	2.52e-05	1.2	4.5986
regulation of biological process (GO:0050789)	8.98e-10	1.19	9.04672
regulation of cellular process (GO:0050794)	1.73e-08	1.18	7.76195
cellular process (GO:0009987)	1.03e-16	1.18	15.9872
response to stimulus (GO:0050896)	5.02e-05	1.17	4.2993
biological_process (GO:0008150)	4.28e-29	1.16	28.3686
Unclassified (UNCLASSIFIED)	4.28e-29	0.68	28.3686
sensory perception of chemical stimulus (GO:0007606)	6.32e-05	0.07	4.19928
sensory perception of smell (GO:0007608)	1.85e-05	< 0,01	4.73283
g:Profiler
Full list
GO	p-value	-log(pvalue)		KEGG	p-value	-log(pvalue)
biological_process	2.99794e-64	63.5232		Metabolic pathways	7.75643e-12	11.1103
cellular process	1.31741e-53	52.8803		Wnt signaling pathway	7.46334e-07	6.12707
biological regulation	6.45301e-26	25.1902		Focal adhesion	1.86394e-06	5.72957
anatomical structure development	7.26501e-22	21.1388		MAPK signaling pathway	2.07884e-06	5.68218
developmental process	2.95373e-21	20.5296		Insulin signaling pathway	2.23562e-06	5.6506
regulation of biological process	4.17247e-21	20.3796		Regulation of actin cytoskeleton	2.52571e-06	5.59762
multicellular organism development	4.3116e-21	20.3654		Endocytosis	1.09112e-05	4.96213
regulation of cellular process	1.01526e-19	18.9934		Other types of O-glycan biosynthesis	3.80452e-05	4.4197
localization	3.03223e-17	16.5182		C-type lectin receptor signaling pathway	4.28991e-05	4.36755
system development	3.1793e-17	16.4977		Salmonella infection	0.000399656	3.39831
metabolic process	5.5432e-16	15.2562		Adherens junction	0.00046036	3.3369
organic substance metabolic process	1.59247e-15	14.7979		mTOR signaling pathway	0.000588494	3.23026
primary metabolic process	3.49904e-15	14.4561		Vascular smooth muscle contraction	0.000741942	3.12963
anatomical structure morphogenesis	4.9101e-15	14.3089		ECM-receptor interaction	0.00102157	2.99073
multicellular organismal process	5.19923e-15	14.2841		Cell adhesion molecules	0.00138151	2.85965
cellular metabolic process	2.08433e-14	13.681		Tight junction	0.00162416	2.78937
nervous system development	8.21847e-13	12.0852		GnRH signaling pathway	0.00179527	2.74587
transport	1.19489e-12	11.9227		Melanogenesis	0.00308132	2.51126
establishment of localization	1.92844e-12	11.7148		Sphingolipid metabolism	0.00558637	2.25287
nitrogen compound metabolic process	5.82726e-12	11.2345		Calcium signaling pathway	0.00717416	2.14423
cell communication	1.33195e-11	10.8755		ErbB signaling pathway	0.0109939	1.95885
signaling	1.55881e-11	10.8072		p53 signaling pathway	0.0117483	1.93002
cell differentiation	3.88107e-11	10.411		Mucin type O-glycan biosynthesis	0.0122447	1.91205
cellular developmental process	8.25352e-11	10.0834		FoxO signaling pathway	0.0161843	1.79091
macromolecule metabolic process	1.2014e-09	8.92031		Apelin signaling pathway	0.0238307	1.62286
ion transport	2.38365e-09	8.62276		Gap junction	0.0358723	1.44524
cellular component organization	2.56136e-09	8.59153
neurogenesis	2.65044e-09	8.57668
signal transduction	3.12007e-09	8.50584
cellular response to stimulus	5.47749e-09	8.26142
response to stimulus	7.82219e-09	8.10667
cellular component organization or biogenesis	1.4298e-08	7.84473
tissue development	1.85194e-08	7.73237
cellular macromolecule metabolic process	2.39255e-08	7.62114
neuron differentiation	2.84765e-08	7.54551
cell development	2.85284e-08	7.54472
animal organ development	3.66055e-08	7.43645
generation of neurons	3.71148e-08	7.43045
regulation of molecular function	3.78701e-08	7.4217
transmembrane transport	1.12165e-07	6.95014
organonitrogen compound metabolic process	1.26976e-07	6.89628
movement of cell or subcellular component	1.96164e-07	6.70738
neuron development	4.05166e-07	6.39237
locomotion	4.15532e-07	6.3814
regulation of metabolic process	4.54973e-07	6.34201
cell surface receptor signaling pathway	4.82043e-07	6.31691
regulation of biological quality	1.05456e-06	5.97693
cell projection organization	1.14692e-06	5.94047
cation transport	1.19977e-06	5.9209
neuron projection development	1.28281e-06	5.89184
cell morphogenesis	2.56382e-06	5.59111
regulation of cellular metabolic process	2.67841e-06	5.57212
phosphorus metabolic process	2.98328e-06	5.52531
regulation of catalytic activity	3.03218e-06	5.51824
phosphate-containing compound metabolic process	4.0823e-06	5.3891
plasma membrane bounded cell projection organization	4.25292e-06	5.37131
catabolic process	5.24105e-06	5.28058
cell morphogenesis involved in neuron differentiation	6.39756e-06	5.19399
regulation of localization	1.0637e-05	4.97318
neuron projection morphogenesis	1.098e-05	4.9594
macromolecule modification	1.15458e-05	4.93757
plasma membrane bounded cell projection morphogenesis	1.34101e-05	4.87257
cell projection morphogenesis	1.63464e-05	4.78658
regulation of macromolecule metabolic process	1.79259e-05	4.74652
positive regulation of cellular process	1.79519e-05	4.74589
axonogenesis	2.01425e-05	4.69589
cell part morphogenesis	2.19206e-05	4.65915
tube development	2.57808e-05	4.5887
protein modification process	3.24452e-05	4.48885
cellular protein modification process	3.24452e-05	4.48885
cellular component morphogenesis	3.40776e-05	4.46753
organic substance catabolic process	3.81195e-05	4.41885
actin cytoskeleton organization	4.24874e-05	4.37174
cellular protein metabolic process	4.4248e-05	4.35411
actin filament-based process	4.59457e-05	4.33775
cell morphogenesis involved in differentiation	5.59325e-05	4.25234
positive regulation of biological process	6.04011e-05	4.21896
central nervous system development	6.19974e-05	4.20763
positive regulation of catalytic activity	6.98507e-05	4.15583
animal organ morphogenesis	7.64058e-05	4.11687
cell-cell signaling	7.79199e-05	4.10835
axon development	8.70404e-05	4.06028
regulation of primary metabolic process	0.000109787	3.95945
organonitrogen compound catabolic process	0.000110338	3.95727
positive regulation of molecular function	0.000116052	3.93535
organelle organization	0.000117721	3.92915
intracellular signal transduction	0.00012854	3.89096
embryonic morphogenesis	0.000129921	3.88632
anion transport	0.000134501	3.87128
positive regulation of metabolic process	0.000153324	3.81439
small GTPase mediated signal transduction	0.00015336	3.81429
protein metabolic process	0.000156997	3.80411
regulation of cellular component organization	0.000167448	3.77612
organic substance biosynthetic process	0.000186931	3.72832
cellular catabolic process	0.000223447	3.65083
sensory organ morphogenesis	0.000228411	3.64128
positive regulation of cellular metabolic process	0.000234875	3.62916
anatomical structure formation involved in morphogenesis	0.000236712	3.62578
potassium ion transport	0.000296603	3.52782
regulation of nitrogen compound metabolic process	0.000307104	3.51271
cellular biosynthetic process	0.000336278	3.4733
cation transmembrane transport	0.000341808	3.46622
ion transmembrane transport	0.000352972	3.45226
biosynthetic process	0.000363492	3.43951
positive regulation of hydrolase activity	0.000373959	3.42718
inorganic ion transmembrane transport	0.000451349	3.34549
sensory organ development	0.000479699	3.31903
organic substance transport	0.000496687	3.30392
cytoskeleton organization	0.000514088	3.28896
regulation of hydrolase activity	0.000540285	3.26738
response to chemical	0.000626893	3.20281
cell migration	0.00068235	3.16599
epithelium development	0.000763963	3.11693
embryo development	0.000790381	3.10216
regulation of gene expression	0.000822755	3.08473
tissue morphogenesis	0.00112291	2.94966
inorganic cation transmembrane transport	0.00115934	2.93579
actin filament organization	0.00129775	2.88681
carbohydrate derivative metabolic process	0.00130932	2.88296
regulation of anatomical structure morphogenesis	0.00137712	2.86103
tube morphogenesis	0.00146913	2.83294
regulation of cell communication	0.00173723	2.76014
vesicle-mediated transport	0.00182138	2.7396
dorsal/ventral pattern formation	0.00201485	2.69576
sensory system development	0.00232285	2.63398
nitrogen compound transport	0.00241103	2.6178
regulation of RNA metabolic process	0.00265298	2.57627
regulation of signaling	0.00269026	2.57021
cell motility	0.00309357	2.50954
localization of cell	0.00309357	2.50954
regulation of nucleobase-containing compound metabolic process	0.00371542	2.42999
response to organic substance	0.00416951	2.37992
axon guidance	0.00432413	2.3641
neuron projection guidance	0.00481575	2.31734
regulation of transport	0.00656668	2.18265
cation homeostasis	0.00664711	2.17737
ion homeostasis	0.00728784	2.1374
camera-type eye morphogenesis	0.00798242	2.09787
inorganic ion homeostasis	0.00900001	2.04576
protein dephosphorylation	0.00932275	2.03046
head development	0.00942851	2.02556
cellular metal ion homeostasis	0.0097756	2.00986
chemical homeostasis	0.00988769	2.0049
taxis	0.0100319	1.99862
cellular nitrogen compound metabolic process	0.0101857	1.99201
negative regulation of biological process	0.0103732	1.98409
regulation of GTPase activity	0.0120861	1.91771
camera-type eye development	0.0148456	1.8284
morphogenesis of an epithelium	0.0161602	1.79155
brain development	0.0172603	1.76295
positive regulation of GTPase activity	0.0179176	1.74672
cellular cation homeostasis	0.0182419	1.73893
circulatory system development	0.0189894	1.72149
macromolecule biosynthetic process	0.0195102	1.70974
angiogenesis	0.0200308	1.6983
cellular ion homeostasis	0.0208906	1.68005
eye morphogenesis	0.0212721	1.67219
supramolecular fiber organization	0.0215876	1.6658
cellular macromolecule biosynthetic process	0.0216076	1.66539
ubiquitin-dependent protein catabolic process	0.0233654	1.63143
regulation of extrinsic apoptotic signaling pathway	0.0234547	1.62977
protein catabolic process	0.0255969	1.59181
cellular nitrogen compound biosynthetic process	0.0256355	1.59116
retina morphogenesis in camera-type eye	0.025725	1.58965
epithelial cell differentiation	0.0262448	1.58096
cellular protein catabolic process	0.0263581	1.57909
mesenchyme development	0.0276546	1.55823
retina development in camera-type eye	0.0286694	1.54258
positive regulation of macromolecule metabolic process	0.0298911	1.52446
kidney development	0.031205	1.50578
renal system development	0.031205	1.50578
cellular divalent inorganic cation homeostasis	0.0312107	1.5057
chemotaxis	0.0327722	1.48449
epithelial tube morphogenesis	0.0341543	1.46655
negative regulation of extrinsic apoptotic signaling pathway	0.0344697	1.46256
regulation of extrinsic apoptotic signaling pathway in absence of ligand	0.0353369	1.45177
histone dephosphorylation	0.0353369	1.45177
negative regulation of signal transduction in absence of ligand	0.0353369	1.45177
negative regulation of extrinsic apoptotic signaling pathway in absence of ligand	0.0353369	1.45177
divalent inorganic cation homeostasis	0.0376612	1.42411
regulation of developmental process	0.0392792	1.40584
urogenital system development	0.0418732	1.37806
potassium ion transmembrane transport	0.0440491	1.35606
cell fate commitment involved in formation of primary germ layer	0.0450187	1.34661
nucleobase-containing compound biosynthetic process	0.0465489	1.33209
cellular chemical homeostasis	0.0473843	1.32437
metal ion homeostasis	0.047435	1.3239
homeostatic process	0.0490346	1.3095
pronephric nephron development	0.0492113	1.30794
proteolysis involved in cellular protein catabolic process	0.0495236	1.30519
